# Supplementary material for: Urinary Mass Spectrometry Profiles in Age-Related Macular Degeneration
Source: J Clin Med. 2022 Feb 11;11(4):940. doi: 10.3390/jcm11040940 (PMC8874679; doi:10.3390/jcm11040940)
Supplement: Supplementary file 1 [file jcm-11-00940-s001.zip]

Archive with 4 entries (4 files):
- TableS1.xlsx
- TableS2.xls
- TableS3.xlsx
- TableS4.xlsx
