# Supplementary material for: Urinary Mass Spectrometry Profiles in Age-Related Macular Degeneration
Source: J Clin Med. 2022 Feb 11;11(4):940. doi: 10.3390/jcm11040940 (PMC8874679; doi:10.3390/jcm11040940)
Supplement: Supplementary file 1 [file jcm-11-00940-s001.zip › TableS1.xlsx]

## Sheet: TableS1
METABOLITE	HMDB	SUPER.PATHWAY	SUB.PATHWAY	ODDS.RATIO	BETA.COEFFICIENT	STANDARD.ERROR	T.SCORE	P.VALUE
xanthosine	HMDB0000299	Nucleotide	Purine Metabolism, (Hypo)Xanthine/Inosine containing	0.71	-0.342	0.697	-0.491	0.6236
indoleacetylglutamine	HMDB0013240	Amino Acid	Tryptophan Metabolism	1.701	0.531	0.578	0.92	0.3574
pyruvate	HMDB0000243	Carbohydrate	Glycolysis, Gluconeogenesis, and Pyruvate Metabolism	0.523	-0.648	0.439	-1.476	0.1399
deoxycholate	HMDB0000626	Lipid	Secondary Bile Acid Metabolism	0.542	-0.613	0.466	-1.315	0.1886
N-methylalanine	HMDB0094692	Amino Acid	Alanine and Aspartate Metabolism	0.585	-0.537	0.436	-1.229	0.2189
deoxycholic acid glucuronide	NA	Lipid	Secondary Bile Acid Metabolism	1.268	0.237	0.484	0.49	0.6239
chenodeoxycholic acid sulfate (1)	HMDB0002522	Lipid	Primary Bile Acid Metabolism	1.365	0.311	0.459	0.678	0.4976
S-carboxyethylcysteine	NA	Amino Acid	Methionine, Cysteine, SAM and Taurine Metabolism	0.959	-0.042	0.472	-0.09	0.9286
mannitol/sorbitol	HMDB0000247,HMDB0000765	Carbohydrate	Fructose, Mannose and Galactose Metabolism	1.151	0.141	0.453	0.31	0.7564
2-oxoadipate	HMDB0000225	Amino Acid	Lysine Metabolism	0.3	-1.205	0.457	-2.636	0.0084
gamma-CEHC sulfate	NA	Cofactors and Vitamins	Tocopherol Metabolism	1.496	0.403	0.459	0.879	0.3795
gamma-CEHC taurine*	NA	Cofactors and Vitamins	Tocopherol Metabolism	3.023	1.106	0.584	1.894	0.0582
etiocholanolone glucuronide	HMDB0004484	Lipid	Androgenic Steroids	1.761	0.566	0.539	1.051	0.2932
N-acetylmethionine sulfoxide	NA	Amino Acid	Methionine, Cysteine, SAM and Taurine Metabolism	1.994	0.69	0.629	1.096	0.273
androstenediol (3beta,17beta) monosulfate (1)	HMDB0240429	Lipid	Androgenic Steroids	0.864	-0.146	0.335	-0.437	0.6622
dehydroepiandrosterone sulfate (DHEA-S)	HMDB0001032	Lipid	Androgenic Steroids	0.945	-0.056	0.334	-0.168	0.8663
cystathionine	HMDB0000099	Amino Acid	Methionine, Cysteine, SAM and Taurine Metabolism	0.503	-0.687	0.419	-1.639	0.1013
3-dehydrocholate	HMDB00502	Lipid	Secondary Bile Acid Metabolism	0.682	-0.383	0.558	-0.687	0.4922
dimethylguanidino valeric acid (DMGV)*	NA	Amino Acid	Urea cycle; Arginine and Proline Metabolism	1.475	0.388	0.545	0.712	0.4763
3-methylglutarylcarnitine (2)	HMDB0000552	Amino Acid	Leucine, Isoleucine and Valine Metabolism	1.865	0.624	0.64	0.974	0.33
epiandrosterone sulfate	HMDB0062657	Lipid	Androgenic Steroids	0.887	-0.12	0.424	-0.284	0.7765
gamma-CEHC	HMDB0001931	Cofactors and Vitamins	Tocopherol Metabolism	1.147	0.137	0.428	0.32	0.7487
gamma-CEHC glucuronide*	NA	Cofactors and Vitamins	Tocopherol Metabolism	2.653	0.976	0.528	1.848	0.0647
hypoxanthine	HMDB0000157	Nucleotide	Purine Metabolism, (Hypo)Xanthine/Inosine containing	0.579	-0.546	0.567	-0.962	0.3359
N-methyltaurine	NA	Amino Acid	Methionine, Cysteine, SAM and Taurine Metabolism	0.47	-0.755	0.455	-1.661	0.0968
xylose	HMDB0000098	Carbohydrate	Pentose Metabolism	1.582	0.459	0.514	0.892	0.3725
3-hydroxyphenylacetate	HMDB0000440	Amino Acid	Phenylalanine Metabolism	0.825	-0.193	0.478	-0.404	0.6864
5-hydroxyindole sulfate	NA	Amino Acid	Tryptophan Metabolism	2.712	0.998	0.549	1.819	0.0689
delta-CEHC sulfate	NA	Cofactors and Vitamins	Tocopherol Metabolism	2.386	0.87	0.457	1.903	0.0571
arabinose	HMDB0029942	Carbohydrate	Pentose Metabolism	1.056	0.054	0.587	0.092	0.9263
1-methylhistamine	HMDB0000898	Amino Acid	Histidine Metabolism	0.618	-0.481	0.682	-0.705	0.4809
gamma-glutamylthreonine	HMDB0029159	Peptide	Gamma-glutamyl Amino Acid	16.153	2.782	0.822	3.385	0.0007
N2,N2-dimethylguanine	NA	Nucleotide	Purine Metabolism, Guanine containing	0.858	-0.153	0.553	-0.276	0.7826
S-methylmethionine	HMDB0038670	Amino Acid	Methionine, Cysteine, SAM and Taurine Metabolism	0.922	-0.082	0.404	-0.202	0.8397
adipate (C6-DC)	HMDB0000448	Lipid	Fatty Acid, Dicarboxylate	0.537	-0.622	0.487	-1.279	0.201
beta-alanine	HMDB0000056	Nucleotide	Pyrimidine Metabolism, Uracil containing	1.543	0.434	0.602	0.721	0.4709
phosphoethanolamine	HMDB0000224	Lipid	Phospholipid Metabolism	1.606	0.474	0.492	0.963	0.3355
delta-CEHC glucuronide	NA	Cofactors and Vitamins	Tocopherol Metabolism	3.339	1.206	0.487	2.475	0.0133
deoxycholic acid 12-sulfate*	NA	Lipid	Secondary Bile Acid Metabolism	1.361	0.308	0.451	0.683	0.4946
glucuronide of C10H18O2 (4)*	NA	Partially Characterized Molecules	Partially Characterized Molecules	0.72	-0.329	0.279	-1.181	0.2377
glucuronide of C8H18O2 (2)*	NA	Partially Characterized Molecules	Partially Characterized Molecules	1.476	0.39	0.395	0.986	0.3239
glucuronide of C8H18O2 (1)*	NA	Partially Characterized Molecules	Partially Characterized Molecules	1.614	0.478	0.412	1.162	0.2452
creatine	HMDB0000064	Amino Acid	Creatine Metabolism	1.111	0.106	0.42	0.251	0.8015
glycylvaline	HMDB0028854	Peptide	Dipeptide	0.979	-0.021	0.568	-0.037	0.9702
16a-hydroxy DHEA 3-sulfate	HMDB0062544	Lipid	Androgenic Steroids	0.995	-0.005	0.397	-0.012	0.9903
N-alpha-acetylornithine	HMDB0003357	Amino Acid	Urea cycle; Arginine and Proline Metabolism	3.793	1.333	0.616	2.165	0.0304
pregnenetriol sulfate*	NA	Lipid	Pregnenolone Steroids	0.802	-0.221	0.358	-0.616	0.5379
pipecolate	HMDB0000070	Amino Acid	Lysine Metabolism	1.265	0.235	0.611	0.385	0.7001
2-hydroxyphenylacetate	HMDB0000669	Amino Acid	Phenylalanine Metabolism	0.499	-0.696	0.7	-0.995	0.3196
histamine	HMDB0000870	Amino Acid	Histidine Metabolism	0.948	-0.053	0.515	-0.103	0.9178
glutamine conjugate of C8H12O4 (1)*	NA	Partially Characterized Molecules	Partially Characterized Molecules	1.758	0.564	0.434	1.299	0.194
N-acetylcysteine	HMDB0001890	Amino Acid	Methionine, Cysteine, SAM and Taurine Metabolism	1.253	0.225	0.474	0.475	0.6346
7-ketodeoxycholate	HMDB0000391	Lipid	Secondary Bile Acid Metabolism	0.692	-0.368	0.371	-0.992	0.3211
3-hydroxyhexanoate	HMDB0061652,HMDB0010718	Lipid	Fatty Acid, Monohydroxy	0.494	-0.705	0.517	-1.364	0.1725
N-acetylglucosamine conjugate of C24H38O4 bile acid**	NA	Partially Characterized Molecules	Partially Characterized Molecules	1.738	0.553	0.535	1.033	0.3016
glucuronide of C10H18O2 (2)*	NA	Partially Characterized Molecules	Partially Characterized Molecules	0.699	-0.357	0.328	-1.089	0.276
orotidine	HMDB0000788	Nucleotide	Pyrimidine Metabolism, Orotate containing	0.743	-0.297	0.639	-0.465	0.6417
N-methylglutamate	HMDB0062660	Amino Acid	Glutamate Metabolism	0.914	-0.09	0.375	-0.24	0.8101
N2-methylguanosine	HMDB0005862	Nucleotide	Purine Metabolism, Guanine containing	1.073	0.07	0.751	0.093	0.9257
N-acetylglucosamine conjugate of C24H40O4 bile acid**	NA	Partially Characterized Molecules	Partially Characterized Molecules	1.259	0.23	0.41	0.562	0.5741
glycocholate glucuronide (1)	NA	Lipid	Primary Bile Acid Metabolism	0.934	-0.068	0.369	-0.183	0.8545
azelate (C9-DC)	HMDB0000784	Lipid	Fatty Acid, Dicarboxylate	1.028	0.027	0.51	0.053	0.9574
glycerol 3-phosphate	HMDB0000126	Lipid	Glycerolipid Metabolism	1.904	0.644	0.525	1.228	0.2196
1-methylguanidine	HMDB0001522	Amino Acid	Guanidino and Acetamido Metabolism	1.595	0.467	0.693	0.673	0.501
dehydroascorbate	HMDB0001264	Cofactors and Vitamins	Ascorbate and Aldarate Metabolism	0.981	-0.019	0.53	-0.037	0.9708
N2,N5-diacetylornithine	HMDB0240345	Amino Acid	Urea cycle; Arginine and Proline Metabolism	1.01	0.01	0.614	0.016	0.9869
11beta-hydroxyetiocholanolone glucuronide*	NA	Lipid	Androgenic Steroids	1.066	0.064	0.491	0.131	0.8957
phenol sulfate	HMDB0060015	Amino Acid	Tyrosine Metabolism	0.576	-0.552	0.473	-1.168	0.243
2-methylcitrate	HMDB0000379	Energy	TCA Cycle	1.742	0.555	0.632	0.878	0.3799
pregnanediol-3-glucuronide	HMDB0010318	Lipid	Progestin Steroids	0.999	-0.001	0.548	-0.003	0.9978
alpha-CMBHC glucuronide	NA	Cofactors and Vitamins	Tocopherol Metabolism	1.186	0.17	0.446	0.382	0.7025
indoleacetate	HMDB0000197	Amino Acid	Tryptophan Metabolism	0.577	-0.55	0.436	-1.263	0.2067
N2,N6-diacetyllysine	NA	Amino Acid	Lysine Metabolism	2.188	0.783	0.635	1.234	0.2174
inosine	HMDB0000195	Nucleotide	Purine Metabolism, (Hypo)Xanthine/Inosine containing	0.965	-0.036	0.578	-0.062	0.9507
cortisone	HMDB0002802	Lipid	Corticosteroids	2.491	0.913	0.676	1.35	0.1771
gamma-glutamylglycine	HMDB0011667	Peptide	Gamma-glutamyl Amino Acid	4.337	1.467	0.66	2.224	0.0261
choline phosphate	HMDB0001565	Lipid	Phospholipid Metabolism	1.433	0.36	0.514	0.7	0.4841
alpha-CEHC	HMDB0001518	Cofactors and Vitamins	Tocopherol Metabolism	1.245	0.219	0.649	0.338	0.7355
alpha-ketoglutarate	HMDB0000208	Energy	TCA Cycle	0.461	-0.774	0.613	-1.264	0.2063
glycodeoxycholate 3-sulfate	NA	Lipid	Secondary Bile Acid Metabolism	1.506	0.409	0.478	0.856	0.3919
2'-deoxyguanosine	HMDB0000085	Nucleotide	Purine Metabolism, Guanine containing	0.595	-0.519	0.574	-0.905	0.3655
tyrosine	HMDB0000158	Amino Acid	Tyrosine Metabolism	0.542	-0.612	0.744	-0.822	0.4112
ethylmalonate	HMDB0000622	Amino Acid	Leucine, Isoleucine and Valine Metabolism	0.917	-0.087	0.618	-0.14	0.8884
glycine conjugate of C6H10O2 (2)*	NA	Partially Characterized Molecules	Partially Characterized Molecules	1.54	0.432	0.46	0.938	0.3481
3,4-dihydroxybutyrate	HMDB0000337	Lipid	Fatty Acid, Dihydroxy	1.867	0.624	0.767	0.814	0.4158
glucuronide of C10H18O2 (3)*	NA	Partially Characterized Molecules	Partially Characterized Molecules	0.671	-0.399	0.315	-1.267	0.205
N-acetylasparagine	HMDB0006028	Amino Acid	Alanine and Aspartate Metabolism	2.302	0.834	0.681	1.225	0.2206
glucuronide of C10H18O2 (10)*	NA	Partially Characterized Molecules	Partially Characterized Molecules	0.65	-0.431	0.449	-0.961	0.3368
3-hydroxybutyroylglycine**	NA	Lipid	Fatty Acid Metabolism (Acyl Glycine)	1.689	0.524	0.442	1.186	0.2354
3-methylglutaconate	HMDB0000522	Amino Acid	Leucine, Isoleucine and Valine Metabolism	1.444	0.367	0.629	0.584	0.5593
diacetylspermidine*	HMDB0002172	Amino Acid	Polyamine Metabolism	5.058	1.621	0.823	1.969	0.049
cyclo(gly-pro)	NA	Peptide	Dipeptide	0.635	-0.454	0.489	-0.93	0.3523
glycine conjugate of C10H12O2*	NA	Partially Characterized Molecules	Partially Characterized Molecules	1.97	0.678	0.519	1.307	0.1912
1-carboxyethylisoleucine	NA	Amino Acid	Leucine, Isoleucine and Valine Metabolism	0.953	-0.048	0.511	-0.095	0.9246
glycine conjugate of C9H16O2*	NA	Partially Characterized Molecules	Partially Characterized Molecules	1.807	0.592	0.421	1.406	0.1598
vanillic alcohol sulfate	HMDB0041788	Amino Acid	Tyrosine Metabolism	1.94	0.663	0.457	1.452	0.1465
sebacate (C10-DC)	HMDB0000792	Lipid	Fatty Acid, Dicarboxylate	0.647	-0.435	0.428	-1.016	0.3094
allo-threonine	HMDB0004041	Amino Acid	Glycine, Serine and Threonine Metabolism	1.549	0.438	0.596	0.734	0.4629
hydantoin-5-propionate	HMDB0001212	Amino Acid	Histidine Metabolism	1.661	0.508	0.722	0.703	0.4823
N-carbamoylaspartate	HMDB0000828	Nucleotide	Pyrimidine Metabolism, Orotate containing	1.748	0.558	0.557	1.003	0.316
gamma-CEHC glycine*	NA	Cofactors and Vitamins	Tocopherol Metabolism	2.966	1.087	0.468	2.322	0.0202
5-dodecenoylcarnitine (C12:1)	HMDB13326	Lipid	Fatty Acid Metabolism (Acyl Carnitine, Monounsaturated)	0.518	-0.657	0.542	-1.213	0.2252
N1,N12-diacetylspermine	HMDB0002172	Amino Acid	Polyamine Metabolism	3.132	1.142	0.733	1.559	0.1191
heptanoylglutamine	NA	Lipid	Fatty Acid Metabolism (Acyl Glutamine)	0.752	-0.285	0.468	-0.609	0.5425
2-hydroxy-3-methylvalerate	HMDB0000317	Amino Acid	Leucine, Isoleucine and Valine Metabolism	0.898	-0.107	0.413	-0.259	0.7953
deoxycarnitine	HMDB0001161	Lipid	Carnitine Metabolism	1.23	0.207	0.513	0.403	0.6873
formiminoglutamate	HMDB0000854	Amino Acid	Histidine Metabolism	2.992	1.096	0.944	1.161	0.2457
alpha-CEHC sulfate	NA	Cofactors and Vitamins	Tocopherol Metabolism	1.662	0.508	0.501	1.015	0.3103
anthranilate	HMDB0001123	Amino Acid	Tryptophan Metabolism	2.198	0.787	0.679	1.16	0.2459
uridine	HMDB0000296	Nucleotide	Pyrimidine Metabolism, Uracil containing	0.538	-0.62	0.67	-0.925	0.3547
isoxanthopterin	HMDB0000704	Cofactors and Vitamins	Pterin Metabolism	1.85	0.615	0.548	1.122	0.262
5alpha-pregnan-3beta,20alpha-diol disulfate	HMDB0094650	Lipid	Progestin Steroids	1.143	0.133	0.508	0.263	0.7929
ursocholate	HMDB0000917	Lipid	Secondary Bile Acid Metabolism	1.311	0.271	0.331	0.819	0.4131
4-ureidobutyrate	NA	Nucleotide	Pyrimidine Metabolism, Uracil containing	1.437	0.363	0.641	0.566	0.5715
pantoate	HMDB0240389	Cofactors and Vitamins	Pantothenate and CoA Metabolism	0.732	-0.312	0.39	-0.799	0.4245
choline	HMDB0000097	Lipid	Phospholipid Metabolism	3.305	1.195	0.926	1.291	0.1967
nonenedioate (C9:1-DC)*	NA	Lipid	Fatty Acid, Dicarboxylate	0.918	-0.085	0.477	-0.178	0.8585
N,N-dimethyl-5-aminovalerate	NA	Amino Acid	Lysine Metabolism	1.089	0.085	0.491	0.174	0.8617
S-methylcysteine sulfoxide	HMDB0029432	Amino Acid	Methionine, Cysteine, SAM and Taurine Metabolism	0.478	-0.739	0.473	-1.563	0.1181
kynurenate	HMDB0000715	Amino Acid	Tryptophan Metabolism	2.25	0.811	0.719	1.128	0.2593
5-hydroxyindole glucuronide	NA	Amino Acid	Tryptophan Metabolism	2.454	0.898	0.629	1.427	0.1535
(S)-3-hydroxybutyrylcarnitine	HMDB0013127	Lipid	Fatty Acid Metabolism (Acyl Carnitine, Hydroxy)	1.733	0.55	0.564	0.976	0.3291
homoserine	HMDB0000719	Amino Acid	Glycine, Serine and Threonine Metabolism	0.684	-0.38	0.615	-0.618	0.5363
allantoin	HMDB0000462	Nucleotide	Purine Metabolism, (Hypo)Xanthine/Inosine containing	1.314	0.273	0.634	0.43	0.6669
5,6-dihydrothymine	HMDB0000079	Nucleotide	Pyrimidine Metabolism, Thymine containing	2.493	0.914	0.752	1.214	0.2247
2,3-dimethylsuccinate	NA	Amino Acid	Leucine, Isoleucine and Valine Metabolism	0.773	-0.258	0.395	-0.652	0.5145
beta-citrylglutamate	NA	Amino Acid	Glutamate Metabolism	1.308	0.268	0.727	0.369	0.7123
sucrose	HMDB0000258	Carbohydrate	Disaccharides and Oligosaccharides	2.476	0.907	0.439	2.063	0.0391
4-hydroxyphenylacetate	HMDB0000020	Amino Acid	Phenylalanine Metabolism	1.049	0.048	0.607	0.079	0.9373
citrulline	HMDB0000904	Amino Acid	Urea cycle; Arginine and Proline Metabolism	1.189	0.173	0.822	0.211	0.8331
m-tyramine	HMDB0004989	Amino Acid	Tyrosine Metabolism	1.276	0.244	0.825	0.295	0.7678
glycocholate	HMDB0000138	Lipid	Primary Bile Acid Metabolism	3.448	1.238	0.598	2.068	0.0386
glucuronide of C12H20O3 (4)*	NA	Partially Characterized Molecules	Partially Characterized Molecules	0.856	-0.156	0.583	-0.267	0.7894
3-hydroxyanthranilate	HMDB0001476	Amino Acid	Tryptophan Metabolism	1.259	0.23	0.637	0.361	0.7178
tryptophan	HMDB0000929	Amino Acid	Tryptophan Metabolism	0.711	-0.341	0.727	-0.469	0.6392
isoleucine	HMDB0000172	Amino Acid	Leucine, Isoleucine and Valine Metabolism	1.302	0.264	0.822	0.321	0.748
homovanillate (HVA)	HMDB0000118	Amino Acid	Tyrosine Metabolism	1.169	0.156	0.629	0.248	0.8045
prolylglycine	HMDB0011178	Peptide	Dipeptide	0.932	-0.071	0.503	-0.14	0.8883
homocitrulline	HMDB0000679	Amino Acid	Urea cycle; Arginine and Proline Metabolism	0.697	-0.361	0.702	-0.514	0.6072
cis-urocanate	HMDB0034174	Amino Acid	Histidine Metabolism	1.278	0.245	0.474	0.517	0.6052
butyrylputrescine/isobutyrylputrescine	NA	Amino Acid	Polyamine Metabolism	0.771	-0.26	0.464	-0.56	0.5754
gamma-glutamyl-epsilon-lysine	HMDB0003869	Peptide	Gamma-glutamyl Amino Acid	2.905	1.066	0.551	1.936	0.0529
3-aminoisobutyrate	HMDB0002166	Nucleotide	Pyrimidine Metabolism, Thymine containing	1.023	0.023	0.481	0.048	0.9618
trans-3,4-methyleneheptanoylcarnitine	NA	Lipid	Fatty Acid Metabolism (Acyl Carnitine, Monounsaturated)	1.196	0.179	0.41	0.436	0.6626
guanidinoacetate	HMDB0000128	Amino Acid	Creatine Metabolism	1.484	0.395	0.674	0.585	0.5582
2'-deoxyadenosine	HMDB0000101	Nucleotide	Purine Metabolism, Adenine containing	0.608	-0.497	0.576	-0.863	0.3881
N-acetylalanine	HMDB0000766	Amino Acid	Alanine and Aspartate Metabolism	1.629	0.488	0.618	0.789	0.43
asparagine	HMDB0000168	Amino Acid	Alanine and Aspartate Metabolism	2.116	0.75	0.843	0.889	0.374
11-ketoetiocholanolone glucuronide	NA	Lipid	Androgenic Steroids	1.308	0.268	0.556	0.483	0.6294
alpha-CEHC taurine*	NA	Cofactors and Vitamins	Tocopherol Metabolism	1.287	0.252	0.407	0.62	0.5353
N-formylmethionine	HMDB0001015	Amino Acid	Methionine, Cysteine, SAM and Taurine Metabolism	0.729	-0.316	0.574	-0.551	0.5813
thiamin (Vitamin B1)	HMDB0000235	Cofactors and Vitamins	Thiamine Metabolism	1.082	0.079	0.389	0.202	0.8399
aspartate	HMDB0000191	Amino Acid	Alanine and Aspartate Metabolism	1.127	0.12	0.599	0.2	0.8413
spermidine	HMDB0001257	Amino Acid	Polyamine Metabolism	0.942	-0.059	0.624	-0.095	0.9242
orotate	HMDB0000226	Nucleotide	Pyrimidine Metabolism, Orotate containing	1.575	0.454	0.621	0.732	0.4643
N-acetylarginine	HMDB0004620	Amino Acid	Urea cycle; Arginine and Proline Metabolism	2.55	0.936	0.736	1.272	0.2033
phenylacetylcarnitine	NA	Peptide	Acetylated Peptides	1.003	0.003	0.522	0.006	0.9954
N-acetylglutamine	HMDB0006029	Amino Acid	Glutamate Metabolism	2.775	1.021	0.658	1.55	0.121
quinolinate	HMDB0000232	Cofactors and Vitamins	Nicotinate and Nicotinamide Metabolism	2.715	0.999	0.676	1.476	0.1398
3-hydroxyadipate	HMDB0000345	Lipid	Fatty Acid, Dicarboxylate	1.386	0.326	0.605	0.54	0.5895
decanoylcarnitine (C10)	HMDB0000651	Lipid	Fatty Acid Metabolism (Acyl Carnitine, Medium Chain)	0.616	-0.484	0.497	-0.974	0.3299
N4-acetylcytidine	HMDB0005923	Nucleotide	Pyrimidine Metabolism, Cytidine containing	1.53	0.425	0.654	0.65	0.5157
5alpha-androstan-3beta,17beta-diol disulfate	HMDB00493	Lipid	Androgenic Steroids	0.817	-0.202	0.504	-0.401	0.6883
tryptophan betaine	HMDB0061115	Amino Acid	Tryptophan Metabolism	0.754	-0.283	0.385	-0.735	0.4624
neopterin	HMDB0000838,HMDB0000845	Cofactors and Vitamins	Pterin Metabolism	9.351	2.235	0.83	2.692	0.0071
1-palmitoyl-2-arachidonoyl-GPC (16:0/20:4n6)	HMDB0007982	Lipid	Phosphatidylcholine (PC)	0.45	-0.799	0.471	-1.695	0.0901
carnitine of C10H14O2 (1)*	NA	Partially Characterized Molecules	Partially Characterized Molecules	1.457	0.376	0.47	0.8	0.4236
S-1-pyrroline-5-carboxylate	HMDB0001301	Amino Acid	Glutamate Metabolism	1.424	0.353	0.517	0.683	0.4947
glucuronide of C8H14O2 (3)*	NA	Partially Characterized Molecules	Partially Characterized Molecules	1.64	0.494	0.381	1.298	0.1942
2-aminooctanoate	HMDB0000991	Lipid	Fatty Acid, Amino	1.613	0.478	0.513	0.931	0.3516
tyramine	HMDB0000306	Amino Acid	Tyrosine Metabolism	0.861	-0.15	0.654	-0.229	0.8192
4-hydroxycinnamate sulfate	NA	Amino Acid	Tyrosine Metabolism	0.748	-0.29	0.436	-0.665	0.506
1-palmitoyl-2-linoleoyl-GPC (16:0/18:2)	HMDB0007973	Lipid	Phosphatidylcholine (PC)	0.505	-0.683	0.475	-1.438	0.1504
fructosyllysine	HMDB0034879	Amino Acid	Lysine Metabolism	2.678	0.985	0.738	1.334	0.1822
thymine	HMDB0000262	Nucleotide	Pyrimidine Metabolism, Thymine containing	1.282	0.248	0.591	0.419	0.6749
riboflavin (Vitamin B2)	HMDB0000244	Cofactors and Vitamins	Riboflavin Metabolism	1.332	0.287	0.368	0.779	0.4359
3-sulfo-L-alanine	HMDB0002757	Amino Acid	Methionine, Cysteine, SAM and Taurine Metabolism	1.344	0.296	0.498	0.594	0.5525
2-hydroxyglutarate	HMDB0059655	Lipid	Fatty Acid, Dicarboxylate	0.602	-0.508	0.585	-0.868	0.3852
trigonelline (N'-methylnicotinate)	HMDB0000875	Cofactors and Vitamins	Nicotinate and Nicotinamide Metabolism	0.96	-0.041	0.522	-0.078	0.9379
pterin	HMDB0000802	Cofactors and Vitamins	Pterin Metabolism	1.292	0.256	0.589	0.435	0.6633
21-hydroxypregnenolone disulfate	NA	Lipid	Pregnenolone Steroids	1.202	0.184	0.532	0.346	0.7295
phenylacetylvaline	NA	Peptide	Acetylated Peptides	0.792	-0.233	0.596	-0.391	0.6958
delta-CEHC	NA	Cofactors and Vitamins	Tocopherol Metabolism	1.531	0.426	0.457	0.931	0.3521
N1-methylinosine	HMDB0002721	Nucleotide	Purine Metabolism, (Hypo)Xanthine/Inosine containing	2.4	0.875	0.728	1.201	0.2296
oxindolylalanine	NA	Amino Acid	Tryptophan Metabolism	2.022	0.704	0.611	1.153	0.249
hydroxy-N6,N6,N6-trimethyllysine*	NA	Amino Acid	Lysine Metabolism	3.045	1.113	0.794	1.403	0.1606
gamma-glutamylphenylalanine	HMDB0000594	Peptide	Gamma-glutamyl Amino Acid	7.128	1.964	0.731	2.689	0.0072
chenodeoxycholic acid sulfate (2)	NA	Lipid	Primary Bile Acid Metabolism	0.828	-0.189	0.475	-0.397	0.6914
alpha-hydroxyisovalerate	HMDB0000407	Amino Acid	Leucine, Isoleucine and Valine Metabolism	0.889	-0.118	0.593	-0.198	0.8428
2,3-dihydroxy-2-methylbutyrate	HMDB0029576	Amino Acid	Leucine, Isoleucine and Valine Metabolism	0.47	-0.755	0.544	-1.388	0.1651
5alpha-androstan-3beta,17alpha-diol disulfate	HMDB0094682	Lipid	Androgenic Steroids	1.041	0.041	0.48	0.084	0.9327
acetylcarnitine (C2)	HMDB0000201	Lipid	Fatty Acid Metabolism (Acyl Carnitine, Short Chain)	1.133	0.125	0.542	0.23	0.8178
N-acetylglucosaminitol	NA	Carbohydrate	Aminosugar Metabolism	1.667	0.511	0.721	0.709	0.4786
N-acetylcitrulline	HMDB0000856	Amino Acid	Urea cycle; Arginine and Proline Metabolism	2.234	0.804	0.596	1.348	0.1776
N-acetylmethionylphenylalanine	NA	Peptide	Dipeptide	1.049	0.048	0.63	0.076	0.9392
N-acetylhomocitrulline	NA	Amino Acid	Urea cycle; Arginine and Proline Metabolism	0.743	-0.297	0.547	-0.543	0.587
urate	HMDB0000289	Nucleotide	Purine Metabolism, (Hypo)Xanthine/Inosine containing	2.218	0.797	0.86	0.927	0.354
11-ketoetiocholanolone sulfate	NA	Lipid	Androgenic Steroids	1.179	0.165	0.527	0.313	0.7544
glucuronide of C16H30O4 (1)*	NA	Partially Characterized Molecules	Partially Characterized Molecules	2.023	0.704	0.472	1.492	0.1357
N-acetylhistidine	HMDB0032055	Amino Acid	Histidine Metabolism	3.284	1.189	0.804	1.479	0.139
cholate	HMDB0000619	Lipid	Primary Bile Acid Metabolism	0.806	-0.216	0.357	-0.606	0.5448
N6-carboxymethyllysine	HMDB0240347	Carbohydrate	Advanced Glycation End-product	1.123	0.116	0.558	0.209	0.8348
N-acetylproline	HMDB0094701	Amino Acid	Urea cycle; Arginine and Proline Metabolism	1.102	0.097	0.486	0.2	0.8417
5-(galactosylhydroxy)-L-lysine	NA	Amino Acid	Lysine Metabolism	1	0	0.519	0	0.9999
histidine	HMDB0000177	Amino Acid	Histidine Metabolism	0.834	-0.181	0.655	-0.277	0.7821
galactosylglycerol	HMDB0006790	Lipid	Galactosyl Glycerolipids	1.375	0.319	0.562	0.567	0.5704
ascorbic acid 2-sulfate	HMDB0060649	Cofactors and Vitamins	Ascorbate and Aldarate Metabolism	1.515	0.415	0.645	0.643	0.5199
fucose	HMDB0000174,HMDB0029196	Carbohydrate	Aminosugar Metabolism	0.834	-0.182	0.597	-0.305	0.7607
gamma-glutamylhistidine	HMDB0029151	Peptide	Gamma-glutamyl Amino Acid	3.395	1.222	0.573	2.134	0.0328
cortisol 21-sulfate	HMDB0062779	Lipid	Corticosteroids	2.28	0.824	0.643	1.282	0.1998
glucuronide of C8H16O2 (2)*	HMDB0010347	Partially Characterized Molecules	Partially Characterized Molecules	0.761	-0.273	0.396	-0.69	0.4903
N-acetyl-2-aminoadipate	NA	Amino Acid	Lysine Metabolism	5.261	1.66	0.884	1.879	0.0603
serine	HMDB0000187	Amino Acid	Glycine, Serine and Threonine Metabolism	1.817	0.597	0.88	0.678	0.4975
cysteine-glutathione disulfide	HMDB0000656	Amino Acid	Glutathione Metabolism	2.272	0.821	0.563	1.457	0.145
3-methylglutarate/2-methylglutarate	HMDB0000422,HMDB0000752	Lipid	Fatty Acid, Dicarboxylate	1.295	0.259	0.594	0.436	0.6631
3-hydroxyoctanoylcarnitine (1)	NA	Lipid	Fatty Acid Metabolism (Acyl Carnitine, Hydroxy)	0.51	-0.674	0.593	-1.136	0.2561
carboxyethyl-GABA	HMDB0002201	Amino Acid	Glutamate Metabolism	1.239	0.214	0.608	0.352	0.7245
m-tyramine sulfate	NA	Amino Acid	Tyrosine Metabolism	1.564	0.447	0.472	0.947	0.3435
3-hydroxyphenylacetoylglutamine	NA	Peptide	Acetylated Peptides	0.983	-0.017	0.51	-0.034	0.973
4-hydroxyphenylpyruvate	HMDB0000707	Amino Acid	Tyrosine Metabolism	0.879	-0.129	0.507	-0.255	0.7987
tetrahydrocorticosterone glucuronide	NA	Lipid	Corticosteroids	2.262	0.816	0.601	1.357	0.1746
2-pentenoylglycine	NA	Lipid	Fatty Acid Metabolism (Acyl Glycine)	1.26	0.231	0.435	0.531	0.5953
threonine	HMDB0000167	Amino Acid	Glycine, Serine and Threonine Metabolism	1.949	0.667	0.846	0.789	0.4302
glucuronide of C10H18O2 (5)*	NA	Partially Characterized Molecules	Partially Characterized Molecules	0.956	-0.045	0.326	-0.137	0.8912
4-methylhexanoylglutamine	NA	Lipid	Fatty Acid Metabolism (Acyl Glutamine)	0.935	-0.068	0.46	-0.147	0.8831
N-acetyltaurine	HMDB0240253	Amino Acid	Methionine, Cysteine, SAM and Taurine Metabolism	1.599	0.469	0.629	0.746	0.4556
myristoleoylcarnitine (C14:1)*	HMDB0240588	Lipid	Fatty Acid Metabolism (Acyl Carnitine, Monounsaturated)	0.685	-0.378	0.508	-0.744	0.4567
3-carboxyadipate	NA	Lipid	Fatty Acid, Dicarboxylate	1.352	0.302	0.5	0.604	0.5456
1-methyladenine	HMDB0011599	Nucleotide	Purine Metabolism, Adenine containing	2.426	0.886	0.823	1.077	0.2815
3-methyl-2-oxovalerate	HMDB0000491	Amino Acid	Leucine, Isoleucine and Valine Metabolism	0.642	-0.444	0.462	-0.96	0.3369
3-hydroxyhexanoylcarnitine (1)	NA	Lipid	Fatty Acid Metabolism (Acyl Carnitine, Hydroxy)	2.063	0.724	0.639	1.134	0.257
4-methylhexanoylglycine	NA	Lipid	Fatty Acid Metabolism (Acyl Glycine)	0.764	-0.269	0.43	-0.626	0.5311
catechol glucuronide	HMDB0240490	Amino Acid	Tyrosine Metabolism	1.371	0.316	0.489	0.645	0.5187
cis-3,4-methyleneheptanoylcarnitine	NA	Lipid	Fatty Acid Metabolism (Acyl Carnitine, Medium Chain)	1.602	0.471	0.5	0.943	0.3459
glycine	HMDB0000123	Amino Acid	Glycine, Serine and Threonine Metabolism	0.834	-0.181	0.543	-0.333	0.739
(2 or 3)-decenoate (10:1n7 or n8)	NA	Lipid	Medium Chain Fatty Acid	0.856	-0.156	0.496	-0.314	0.7534
fumarate	HMDB0000134	Energy	TCA Cycle	0.766	-0.266	0.581	-0.457	0.6474
carnosine	HMDB0000033	Amino Acid	Histidine Metabolism	1.404	0.339	0.638	0.532	0.5948
5-hydroxyindoleacetate	HMDB0000763	Amino Acid	Tryptophan Metabolism	2.998	1.098	0.645	1.701	0.0889
N-acetylphenylalanine	HMDB0000512	Amino Acid	Phenylalanine Metabolism	1.286	0.252	0.629	0.4	0.6891
1-carboxyethylleucine	NA	Amino Acid	Leucine, Isoleucine and Valine Metabolism	0.959	-0.042	0.5	-0.084	0.9334
S-adenosylhomocysteine (SAH)	HMDB00939	Amino Acid	Methionine, Cysteine, SAM and Taurine Metabolism	2.273	0.821	0.584	1.406	0.1597
succinylglutamine	NA	Amino Acid	Glutamate Metabolism	2.663	0.98	0.683	1.435	0.1513
alanine	HMDB0000161	Amino Acid	Alanine and Aspartate Metabolism	0.926	-0.077	0.727	-0.106	0.9159
cis-3,4-methyleneheptanoylglycine	NA	Lipid	Fatty Acid Metabolism (Acyl Glycine)	1.37	0.315	0.465	0.677	0.4981
1-stearoyl-2-arachidonoyl-GPE (18:0/20:4)	HMDB0009003	Lipid	Phosphatidylethanolamine (PE)	3.451	1.239	0.708	1.751	0.08
N-succinyl-isoleucine	NA	Amino Acid	Leucine, Isoleucine and Valine Metabolism	1.45	0.371	0.653	0.569	0.5695
methionine	HMDB0000696	Amino Acid	Methionine, Cysteine, SAM and Taurine Metabolism	1.537	0.43	0.566	0.759	0.448
phenylalanylhydroxyproline*	HMDB0011176	Peptide	Dipeptide	1.911	0.648	0.607	1.066	0.2864
2-butenoylglycine	NA	Lipid	Fatty Acid Metabolism (Acyl Glycine)	1.236	0.212	0.437	0.484	0.6281
ascorbate (Vitamin C)	HMDB0000044	Cofactors and Vitamins	Ascorbate and Aldarate Metabolism	0.92	-0.083	0.429	-0.193	0.8466
3-hydroxyisobutyrate	HMDB0000023,HMDB0000336	Amino Acid	Leucine, Isoleucine and Valine Metabolism	0.651	-0.429	0.591	-0.725	0.4685
glucuronide of C14H22O4 (3)*	NA	Partially Characterized Molecules	Partially Characterized Molecules	1.114	0.108	0.39	0.278	0.781
N-acetyl-cadaverine	HMDB0002284	Amino Acid	Lysine Metabolism	3.726	1.315	0.622	2.115	0.0344
glucuronide of C9H10O4 (1)*	NA	Partially Characterized Molecules	Partially Characterized Molecules	2.124	0.753	0.504	1.494	0.1352
glutamine conjugate of C8H12O2 (2)*	NA	Partially Characterized Molecules	Partially Characterized Molecules	1.742	0.555	0.577	0.962	0.336
N6-carboxyethyllysine	NA	Amino Acid	Lysine Metabolism	0.753	-0.284	0.567	-0.5	0.6167
S-adenosylmethionine (SAM)	HMDB0001185	Amino Acid	Methionine, Cysteine, SAM and Taurine Metabolism	2.157	0.768	0.609	1.262	0.2069
2-aminoheptanoate	HMDB0094649	Lipid	Fatty Acid, Amino	1.151	0.141	0.617	0.228	0.8193
valylleucine	HMDB0029131	Peptide	Dipeptide	2.092	0.738	0.661	1.117	0.2641
cysteinylglycine disulfide*	HMDB0000709	Amino Acid	Glutathione Metabolism	0.863	-0.148	0.7	-0.211	0.8327
androstenediol (3beta,17beta) disulfate (2)	HMDB0240313	Lipid	Androgenic Steroids	1.092	0.088	0.515	0.171	0.8641
1,5-anhydroglucitol (1,5-AG)	HMDB0002712	Carbohydrate	Glycolysis, Gluconeogenesis, and Pyruvate Metabolism	1.532	0.426	0.572	0.746	0.4557
gamma-glutamyltyrosine	HMDB0011741	Peptide	Gamma-glutamyl Amino Acid	3.964	1.377	0.608	2.264	0.0236
spermine	HMDB0001256	Amino Acid	Polyamine Metabolism	1.262	0.233	0.468	0.497	0.6189
carboxymethylarginine	HMDB39111	Amino Acid	Urea cycle; Arginine and Proline Metabolism	0.976	-0.024	0.578	-0.042	0.9666
tigloylglycine	HMDB0000959	Amino Acid	Leucine, Isoleucine and Valine Metabolism	1.008	0.008	0.551	0.014	0.989
glucuronide of C10H14O2 (2)*	NA	Partially Characterized Molecules	Partially Characterized Molecules	1.254	0.226	0.337	0.67	0.5025
mevalonolactone	HMDB0006024	Lipid	Mevalonate Metabolism	1.762	0.567	0.548	1.035	0.3009
guanosine	HMDB0000133	Nucleotide	Purine Metabolism, Guanine containing	2.099	0.742	0.486	1.525	0.1271
lithocholate sulfate (1)	NA	Lipid	Secondary Bile Acid Metabolism	1.249	0.222	0.546	0.407	0.684
cytosine	HMDB0000630	Nucleotide	Pyrimidine Metabolism, Cytidine containing	1.358	0.306	0.568	0.538	0.5902
N-acetylkynurenine (2)	HMDB0240342	Amino Acid	Tryptophan Metabolism	0.852	-0.16	0.398	-0.401	0.6881
beta-hydroxyisovalerate	HMDB0000754	Amino Acid	Leucine, Isoleucine and Valine Metabolism	1.09	0.087	0.571	0.152	0.8794
succinoyltaurine	NA	Amino Acid	Methionine, Cysteine, SAM and Taurine Metabolism	1.544	0.434	0.579	0.75	0.4535
propionylcarnitine (C3)	HMDB0000824	Lipid	Fatty Acid Metabolism (also BCAA Metabolism)	0.843	-0.171	0.493	-0.347	0.7289
serotonin	HMDB0000259	Amino Acid	Tryptophan Metabolism	1.118	0.111	0.514	0.217	0.8286
epiandrosterone glucuronide	NA	Lipid	Androgenic Steroids	1.45	0.371	0.576	0.645	0.5189
malate	HMDB0031518,HMDB0000156,HMDB0000744	Energy	TCA Cycle	0.627	-0.467	0.571	-0.817	0.4137
dopamine 4-sulfate	HMDB0004148	Amino Acid	Tyrosine Metabolism	1.297	0.26	0.576	0.452	0.6512
decadienedioic acid (C10:2-DC)**	NA	Lipid	Fatty Acid, Dicarboxylate	0.639	-0.448	0.522	-0.859	0.3906
N,N-dimethyl-pro-pro	NA	Peptide	Modified Peptides	4.44	1.491	0.927	1.608	0.1079
glutarate (C5-DC)	HMDB0000661	Lipid	Fatty Acid, Dicarboxylate	0.976	-0.024	0.547	-0.044	0.9651
1-palmitoyl-2-oleoyl-GPC (16:0/18:1)	HMDB0007972	Lipid	Phosphatidylcholine (PC)	0.615	-0.487	0.511	-0.952	0.341
phenylacetylaspartate	HMDB29355	Peptide	Acetylated Peptides	0.689	-0.373	0.48	-0.777	0.4372
isocaproylglutamine	NA	Lipid	Fatty Acid Metabolism (Acyl Glutamine)	0.873	-0.136	0.535	-0.253	0.8
3-hydroxybutyrate (BHBA)	HMDB0000442,HMDB0000357,HMDB0000011	Lipid	Ketone Bodies	1.245	0.219	0.369	0.594	0.5525
4-hydroxyphenylacetylglutamine	NA	Peptide	Acetylated Peptides	1.302	0.264	0.622	0.425	0.6712
imidazole propionate	HMDB0002271	Amino Acid	Histidine Metabolism	2.877	1.057	0.686	1.54	0.1236
taurocholenate sulfate*	NA	Lipid	Secondary Bile Acid Metabolism	1.593	0.466	0.5	0.93	0.3522
p-cresol glucuronide*	HMDB0011686	Amino Acid	Tyrosine Metabolism	1.399	0.336	0.519	0.647	0.5178
4-guanidinobutanoate	HMDB0003464	Amino Acid	Guanidino and Acetamido Metabolism	1.49	0.398	0.597	0.668	0.5042
citramalate	HMDB0000426	Amino Acid	Glutamate Metabolism	1.293	0.257	0.582	0.442	0.6587
glucuronide of C10H18O2 (1)*	NA	Partially Characterized Molecules	Partially Characterized Molecules	1.242	0.217	0.32	0.678	0.4981
3-methyl-2-oxobutyrate	HMDB0000019	Amino Acid	Leucine, Isoleucine and Valine Metabolism	0.679	-0.387	0.54	-0.717	0.4731
glycine conjugate of C6H10O2 (1)*	NA	Partially Characterized Molecules	Partially Characterized Molecules	0.622	-0.475	0.462	-1.028	0.3039
oxalate (ethanedioate)	HMDB0002329	Cofactors and Vitamins	Ascorbate and Aldarate Metabolism	0.83	-0.186	0.488	-0.381	0.7032
aconitate [cis or trans]	HMDB0000958,HMDB000072	Energy	TCA Cycle	1.09	0.086	0.788	0.109	0.9132
N-methylleucine	NA	Amino Acid	Leucine, Isoleucine and Valine Metabolism	1.02	0.02	0.509	0.039	0.9688
glutamine conjugate of C10H16O2 (2)*	NA	Partially Characterized Molecules	Partially Characterized Molecules	0.811	-0.209	0.544	-0.384	0.7007
ribonate	HMDB0000867	Carbohydrate	Pentose Metabolism	2.313	0.838	0.691	1.213	0.2252
N-methylproline	HMDB0094696	Amino Acid	Urea cycle; Arginine and Proline Metabolism	1.325	0.281	0.401	0.702	0.4824
N,N,N-trimethyl-5-aminovalerate	NA	Amino Acid	Lysine Metabolism	1.011	0.011	0.595	0.018	0.9856
beta-hydroxyisovaleroylcarnitine	NA	Amino Acid	Leucine, Isoleucine and Valine Metabolism	1.24	0.215	0.794	0.271	0.7864
3-methoxytyramine	HMDB0000022	Amino Acid	Tyrosine Metabolism	3.271	1.185	0.871	1.36	0.1738
indolepropionylglycine	NA	Amino Acid	Tryptophan Metabolism	1.139	0.13	0.496	0.262	0.7935
3-methylcytidine	HMDB0240577	Nucleotide	Pyrimidine Metabolism, Cytidine containing	1.367	0.312	0.765	0.408	0.6832
cholesterol sulfate	HMDB00653	Lipid	Sterol	0.719	-0.33	0.597	-0.553	0.5806
biopterin	HMDB0000468	Cofactors and Vitamins	Tetrahydrobiopterin Metabolism	2.105	0.744	0.634	1.174	0.2404
1-carboxyethylphenylalanine	NA	Amino Acid	Phenylalanine Metabolism	0.48	-0.734	0.611	-1.202	0.2292
behenoyl sphingomyelin (d18:1/22:0)*	HMDB0012103	Lipid	Sphingomyelins	2.796	1.028	0.685	1.501	0.1334
4-hydroxyphenylacetoylcarnitine	NA	Amino Acid	Tyrosine Metabolism	1.905	0.645	0.566	1.139	0.2545
tetrahydrocortisone glucuronide (4)	NA	Lipid	Corticosteroids	1.086	0.082	0.57	0.144	0.8854
phenylacetylthreonine	NA	Peptide	Acetylated Peptides	2.117	0.75	0.624	1.201	0.2298
N-formylkynurenine	HMDB01200	Amino Acid	Tryptophan Metabolism	1.96	0.673	0.601	1.12	0.2628
tryptamine	HMDB0000303	Amino Acid	Tryptophan Metabolism	1.353	0.302	0.473	0.639	0.5231
cyclo(pro-sulfo-tyr)*	NA	Peptide	Dipeptide	1.594	0.466	0.516	0.903	0.3666
3-hydroxyphenylacetate sulfate	NA	Amino Acid	Tyrosine Metabolism	0.874	-0.135	0.456	-0.296	0.7673
gentisate	HMDB0000152	Amino Acid	Tyrosine Metabolism	1.413	0.346	0.533	0.649	0.5164
phenol glucuronide	HMDB0060014	Amino Acid	Tyrosine Metabolism	0.704	-0.351	0.394	-0.892	0.3722
trans-3,4-methyleneheptanoylglycine	NA	Lipid	Fatty Acid Metabolism (Acyl Glycine)	0.954	-0.047	0.423	-0.111	0.9119
chiro-inositol	HMDB0240209	Lipid	Inositol Metabolism	1.023	0.023	0.334	0.068	0.9462
methylsuccinoylcarnitine	NA	Amino Acid	Leucine, Isoleucine and Valine Metabolism	0.671	-0.399	0.631	-0.633	0.527
gulonate*	HMDB0003290	Cofactors and Vitamins	Ascorbate and Aldarate Metabolism	1.167	0.155	0.662	0.234	0.815
glycerophosphoglycerol	HMDB0240316	Lipid	Glycerolipid Metabolism	1.915	0.65	0.703	0.924	0.3554
gamma-glutamylleucine	HMDB0011171	Peptide	Gamma-glutamyl Amino Acid	5.052	1.62	0.665	2.436	0.0148
3-hydroxysuberate	HMDB0000325	Lipid	Fatty Acid, Monohydroxy	1.864	0.622	0.502	1.241	0.2146
cytidine	HMDB0000089	Nucleotide	Pyrimidine Metabolism, Cytidine containing	0.946	-0.056	0.538	-0.103	0.9176
2,3-dihydroxy-3-methylvalerate	HMDB0012140	Amino Acid	Leucine, Isoleucine and Valine Metabolism	0.974	-0.027	0.338	-0.078	0.9375
3'-a-sialyl-N-acetyllactosamine	HMDB0006581	Carbohydrate	Aminosugar Metabolism	4.622	1.531	0.733	2.087	0.0369
3-hydroxydodecanedioate*	HMDB0000413	Lipid	Fatty Acid, Dicarboxylate	0.918	-0.085	0.413	-0.206	0.8369
2-aminoadipate	HMDB0000510	Amino Acid	Lysine Metabolism	0.665	-0.408	0.703	-0.58	0.5618
lactodifucotetraose	NA	Carbohydrate	Disaccharides and Oligosaccharides	0.61	-0.494	0.526	-0.939	0.3477
glycerophosphorylcholine (GPC)	HMDB0000086	Lipid	Phospholipid Metabolism	1.535	0.429	0.734	0.584	0.559
N-acetylaspartate (NAA)	HMDB0000812	Amino Acid	Alanine and Aspartate Metabolism	0.517	-0.66	0.776	-0.85	0.3951
glucuronide of C12H20O3 (1)*	NA	Partially Characterized Molecules	Partially Characterized Molecules	1.512	0.413	0.359	1.151	0.2496
N6-methyllysine	HMDB0002038	Amino Acid	Lysine Metabolism	1.047	0.046	0.376	0.123	0.9017
1-palmitoyl-2-oleoyl-GPE (16:0/18:1)	HMDB0005320	Lipid	Phosphatidylethanolamine (PE)	2.115	0.749	0.678	1.105	0.2693
N1-Methyl-2-pyridone-5-carboxamide	HMDB0004193	Cofactors and Vitamins	Nicotinate and Nicotinamide Metabolism	1.639	0.494	0.596	0.828	0.4075
carnitine	HMDB0000062	Lipid	Carnitine Metabolism	0.706	-0.348	0.521	-0.669	0.5034
andro steroid monosulfate C19H28O6S (1)*	HMDB0002759	Lipid	Androgenic Steroids	0.894	-0.112	0.464	-0.241	0.8098
3,4-dihydroxyphenylacetate sulfate	NA	Amino Acid	Tyrosine Metabolism	0.948	-0.053	0.533	-0.1	0.9206
trans-2-hexenoylglycine	NA	Lipid	Fatty Acid Metabolism (Acyl Glycine)	1.075	0.073	0.383	0.189	0.8498
trans-4-hydroxyproline	HMDB0000725	Amino Acid	Urea cycle; Arginine and Proline Metabolism	0.814	-0.205	0.583	-0.353	0.7243
3-indoxyl sulfate	HMDB0000682	Amino Acid	Tryptophan Metabolism	1.768	0.57	0.624	0.914	0.3609
6-sialyl-N-acetyllactosamine	HMDB0006584	Carbohydrate	Aminosugar Metabolism	1.489	0.398	0.574	0.694	0.4877
indoleacetoylcarnitine*	NA	Amino Acid	Tryptophan Metabolism	0.955	-0.046	0.432	-0.106	0.9157
N3-methyluridine	HMDB0004813	Nucleotide	Pyrimidine Metabolism, Uracil containing	0.615	-0.486	0.682	-0.713	0.4757
alpha-CEHC glucuronide*	HMDB0062445	Cofactors and Vitamins	Tocopherol Metabolism	1.484	0.395	0.535	0.739	0.46
isoputreanine	HMDB0006009	Amino Acid	Polyamine Metabolism	1.66	0.507	0.677	0.749	0.4541
glutamate	HMDB0000148	Amino Acid	Glutamate Metabolism	1.022	0.022	0.635	0.034	0.9728
1-(1-enyl-palmitoyl)-2-arachidonoyl-GPE (P-16:0/20:4)*	HMDB0011352	Lipid	Plasmalogen	2.558	0.939	0.665	1.411	0.1581
glutamine conjugate of C6H10O2 (2)*	NA	Partially Characterized Molecules	Partially Characterized Molecules	1.346	0.297	0.394	0.755	0.4505
2-methylserine	NA	Amino Acid	Glycine, Serine and Threonine Metabolism	1.413	0.345	0.688	0.502	0.6157
succinate	HMDB0000254	Energy	TCA Cycle	0.475	-0.745	0.609	-1.223	0.2212
sedoheptulose-7-phosphate	HMDB0001068	Carbohydrate	Pentose Phosphate Pathway	0.679	-0.386	0.41	-0.943	0.3457
2-oxoarginine*	HMDB0004225	Amino Acid	Urea cycle; Arginine and Proline Metabolism	1.176	0.162	0.61	0.266	0.7906
1-methylnicotinamide	HMDB0000699	Cofactors and Vitamins	Nicotinate and Nicotinamide Metabolism	1.185	0.169	0.515	0.329	0.7423
2-hydroxysebacate	HMDB0000424	Lipid	Fatty Acid, Dicarboxylate	0.997	-0.003	0.595	-0.005	0.9964
xanthopterin	NA	Cofactors and Vitamins	Pterin Metabolism	2.427	0.887	0.629	1.409	0.1589
2'-O-methyluridine	HMDB0240328	Nucleotide	Pyrimidine Metabolism, Uracil containing	0.892	-0.114	0.473	-0.24	0.81
4-methyl-2-oxopentanoate	HMDB0000695	Amino Acid	Leucine, Isoleucine and Valine Metabolism	0.467	-0.762	0.606	-1.256	0.2092
lysine	HMDB0003405	Amino Acid	Lysine Metabolism	1.918	0.651	0.549	1.187	0.2352
1-(1-enyl-stearoyl)-2-arachidonoyl-GPE (P-18:0/20:4)*	HMDB0005779	Lipid	Plasmalogen	2.14	0.761	0.652	1.167	0.243
N-carbamoylvaline	NA	Amino Acid	Leucine, Isoleucine and Valine Metabolism	0.723	-0.324	0.712	-0.455	0.649
alpha-tocopherol	HMDB0001893	Cofactors and Vitamins	Tocopherol Metabolism	0.781	-0.247	0.819	-0.301	0.7632
L-urobilin	HMDB0004159	Cofactors and Vitamins	Hemoglobin and Porphyrin Metabolism	1.375	0.318	0.408	0.78	0.4353
methylsuccinate	HMDB0001844	Amino Acid	Leucine, Isoleucine and Valine Metabolism	1.174	0.16	0.605	0.264	0.7915
glycoursodeoxycholic acid sulfate (1)	NA	Lipid	Secondary Bile Acid Metabolism	2.078	0.731	0.423	1.727	0.0842
galactonate	HMDB0000565	Carbohydrate	Fructose, Mannose and Galactose Metabolism	1.252	0.225	0.414	0.543	0.587
3-methoxytyramine sulfate	NA	Amino Acid	Tyrosine Metabolism	1.927	0.656	0.729	0.9	0.3684
11beta-hydroxyandrosterone glucuronide	HMDB0010351	Lipid	Androgenic Steroids	0.923	-0.08	0.602	-0.132	0.8946
pyridoxamine	HMDB0001431	Cofactors and Vitamins	Vitamin B6 Metabolism	1.2	0.182	0.48	0.38	0.7039
erythronate*	HMDB0000613	Carbohydrate	Aminosugar Metabolism	1.258	0.229	0.798	0.287	0.7739
vanillactate	HMDB0000913	Amino Acid	Tyrosine Metabolism	1.962	0.674	0.887	0.759	0.4476
11beta-hydroxyandrosterone sulfate (1)	NA	Lipid	Androgenic Steroids	0.617	-0.483	0.508	-0.951	0.3418
glutamine_degradant*	NA	Partially Characterized Molecules	Partially Characterized Molecules	1.867	0.624	0.793	0.787	0.431
5-hydroxymethyl-2-furoic acid	HMDB0002432	Amino Acid	Tyrosine Metabolism	1.31	0.27	0.353	0.764	0.4447
3-ureidoisobutyrate	HMDB0002031	Nucleotide	Pyrimidine Metabolism, Uracil containing	0.912	-0.092	0.565	-0.164	0.87
pyridoxal	HMDB0001545	Cofactors and Vitamins	Vitamin B6 Metabolism	1.071	0.068	0.463	0.147	0.883
3,4-dihydroxyphenylacetate	HMDB0001336	Amino Acid	Tyrosine Metabolism	1.332	0.287	0.597	0.481	0.6308
alpha-CEHC glycine*	NA	Cofactors and Vitamins	Tocopherol Metabolism	1.477	0.39	0.417	0.935	0.3498
S-methylcysteine	HMDB0002108	Amino Acid	Methionine, Cysteine, SAM and Taurine Metabolism	0.793	-0.231	0.483	-0.48	0.6315
cortisol 21-glucuronide	NA	Lipid	Corticosteroids	1.79	0.582	0.614	0.949	0.3427
dehydroepiandrosterone glucuronide	HMDB0010348	Lipid	Androgenic Steroids	1.187	0.172	0.479	0.359	0.7198
4-octenedioate	HMDB0004982	Lipid	Fatty Acid, Dicarboxylate	0.909	-0.096	0.563	-0.17	0.8651
1-carboxyethyltyrosine	NA	Amino Acid	Tyrosine Metabolism	1.236	0.212	0.621	0.341	0.7332
1,2-dipalmitoyl-GPC (16:0/16:0)	HMDB0000564	Lipid	Phosphatidylcholine (PC)	1.699	0.53	0.666	0.797	0.4256
N-acetylvaline	HMDB0011757	Amino Acid	Leucine, Isoleucine and Valine Metabolism	2.709	0.997	0.684	1.457	0.1451
pantothenate	HMDB0000210	Cofactors and Vitamins	Pantothenate and CoA Metabolism	0.942	-0.059	0.439	-0.135	0.8928
3-hydroxyphenylacetoylcarnitine	NA	Amino Acid	Tyrosine Metabolism	0.912	-0.092	0.434	-0.213	0.8313
taurolithocholate 3-sulfate	HMDB0002580	Lipid	Secondary Bile Acid Metabolism	1.372	0.316	0.474	0.668	0.5042
3-hydroxydecanoylcarnitine	HMDB0061636	Lipid	Fatty Acid Metabolism (Acyl Carnitine, Hydroxy)	0.415	-0.879	0.546	-1.609	0.1077
nicotinate ribonucleoside	HMDB0006809	Cofactors and Vitamins	Nicotinate and Nicotinamide Metabolism	1.487	0.397	0.56	0.709	0.4786
gamma-glutamylisoleucine*	HMDB0011170	Peptide	Gamma-glutamyl Amino Acid	14.091	2.646	0.932	2.839	0.0045
glyco-beta-muricholate**	NA	Lipid	Primary Bile Acid Metabolism	2.35	0.854	0.532	1.607	0.1081
3-carboxy-4-methyl-5-propyl-2-furanpropanoate (CMPF)	HMDB0061112	Lipid	Fatty Acid, Dicarboxylate	0.774	-0.257	0.49	-0.523	0.6008
dopamine 3-O-sulfate	HMDB0006275	Amino Acid	Tyrosine Metabolism	1.572	0.452	0.6	0.754	0.4507
glycine conjugate of C10H14O2 (1)*	NA	Partially Characterized Molecules	Partially Characterized Molecules	1.267	0.237	0.472	0.502	0.616
azeloylcarnitine (C9-DC)	NA	Lipid	Fatty Acid Metabolism (Acyl Carnitine, Dicarboxylate)	1.775	0.574	0.545	1.053	0.2925
phenylacetylglycine	HMDB0000821	Peptide	Acetylated Peptides	1.228	0.205	0.541	0.379	0.7044
N1-methyladenosine	HMDB0003331	Nucleotide	Purine Metabolism, Adenine containing	1.528	0.424	0.738	0.575	0.5653
acisoga	HMDB0061384	Amino Acid	Polyamine Metabolism	1.743	0.555	0.728	0.763	0.4454
4-hydroxyphenylacetylglycine	HMDB0000735	Peptide	Acetylated Peptides	1.08	0.077	0.482	0.159	0.8736
cortolone glucuronide (1)	NA	Lipid	Corticosteroids	1.042	0.041	0.618	0.066	0.9471
threonate	HMDB0062620,HMDB0000943	Cofactors and Vitamins	Ascorbate and Aldarate Metabolism	1.678	0.518	0.661	0.784	0.4332
pregnenediol disulfate (C21H34O8S2)*	NA	Lipid	Pregnenolone Steroids	0.759	-0.276	0.525	-0.526	0.5988
trans-urocanate	HMDB0000301	Amino Acid	Histidine Metabolism	2.456	0.898	0.663	1.355	0.1754
N-carbamoylalanine	NA	Amino Acid	Alanine and Aspartate Metabolism	1.092	0.088	0.558	0.158	0.8743
2-methylbutyrylglycine	HMDB0000339	Amino Acid	Leucine, Isoleucine and Valine Metabolism	1.321	0.278	0.608	0.457	0.6474
cysteinylglycine	HMDB0000078	Amino Acid	Glutathione Metabolism	1.52	0.419	0.623	0.673	0.5012
homocarnosine	HMDB0000745	Amino Acid	Histidine Metabolism	0.952	-0.05	0.595	-0.084	0.9334
gamma-glutamylvaline	HMDB0011172	Peptide	Gamma-glutamyl Amino Acid	9.56	2.258	0.92	2.454	0.0141
bilirubin degradation product, C16H18N2O5 (1)**	NA	Partially Characterized Molecules	Partially Characterized Molecules	2.351	0.855	0.603	1.418	0.1562
betaine	HMDB0000043	Amino Acid	Glycine, Serine and Threonine Metabolism	1.216	0.196	0.769	0.255	0.7989
allantoic acid	HMDB0001209	Nucleotide	Purine Metabolism, (Hypo)Xanthine/Inosine containing	1.075	0.072	0.423	0.171	0.8645
3-methoxytyrosine	HMDB0001434	Amino Acid	Tyrosine Metabolism	1.661	0.507	0.779	0.651	0.5149
hexanoylglutamine	NA	Lipid	Fatty Acid Metabolism (Acyl Glutamine)	0.857	-0.154	0.456	-0.338	0.7354
glutamine conjugate of C8H12O2 (1)*	NA	Partially Characterized Molecules	Partially Characterized Molecules	1.381	0.323	0.549	0.588	0.5565
phenyllactate (PLA)	HMDB0000779,HMDB0000563	Amino Acid	Phenylalanine Metabolism	1.087	0.083	0.5	0.167	0.8677
malonylcarnitine	HMDB0002095	Lipid	Fatty Acid Synthesis	0.907	-0.097	0.565	-0.172	0.8631
N6-succinyladenosine	HMDB0000912	Nucleotide	Purine Metabolism, Adenine containing	1.306	0.267	0.59	0.453	0.6507
tiglylcarnitine (C5:1-DC)	HMDB0002366	Amino Acid	Leucine, Isoleucine and Valine Metabolism	1.568	0.45	0.706	0.637	0.5242
taurochenodeoxycholic acid 3-sulfate	HMDB0002486	Lipid	Secondary Bile Acid Metabolism	1.438	0.363	0.508	0.715	0.4746
3-hydroxyproline	HMDB0002113	Amino Acid	Urea cycle; Arginine and Proline Metabolism	1.166	0.153	0.6	0.256	0.7983
dehydroandrosterone glucuronide	NA	Lipid	Androgenic Steroids	1.301	0.263	0.56	0.469	0.6387
guanine	HMDB0000132	Nucleotide	Purine Metabolism, Guanine containing	1.368	0.314	0.588	0.534	0.5935
isoleucylhydroxyproline*	HMDB0028908	Peptide	Dipeptide Derivative	1.134	0.126	0.703	0.179	0.858
2-hydroxyadipate	HMDB0000321	Lipid	Fatty Acid, Dicarboxylate	1.192	0.176	0.488	0.36	0.7186
11-dehydrocorticosterone sulfate	NA	Lipid	Corticosteroids	1.892	0.638	0.506	1.26	0.2077
5-aminovalerate	HMDB0003355	Amino Acid	Lysine Metabolism	0.907	-0.098	0.588	-0.167	0.8677
dihydrobiopterin	HMDB0000038	Cofactors and Vitamins	Tetrahydrobiopterin Metabolism	1.385	0.325	0.584	0.557	0.5773
methylurea	NA	Amino Acid	Urea cycle; Arginine and Proline Metabolism	0.483	-0.728	0.549	-1.325	0.1851
N2,N2-dimethylguanosine	HMDB0004824	Nucleotide	Purine Metabolism, Guanine containing	2.845	1.046	0.774	1.351	0.1766
butenoylcarnitine (C4:1)	NA	Lipid	Fatty Acid Metabolism (Acyl Carnitine, Monounsaturated)	1.634	0.491	0.72	0.682	0.4952
adenosine 3',5'-cyclic monophosphate (cAMP)	HMDB0000058	Nucleotide	Purine Metabolism, Adenine containing	2.258	0.814	0.759	1.072	0.2835
valine	HMDB0000883	Amino Acid	Leucine, Isoleucine and Valine Metabolism	1.479	0.392	0.881	0.445	0.6567
3-methyladipate	HMDB0000555	Lipid	Fatty Acid, Dicarboxylate	1.118	0.112	0.684	0.163	0.8704
N1-methylguanosine	HMDB0001563	Nucleotide	Purine Metabolism, Guanine containing	2.487	0.911	0.745	1.224	0.221
2-octenoylglycine	HMDB0094801	Lipid	Fatty Acid Metabolism (Acyl Glycine)	0.754	-0.282	0.406	-0.695	0.4871
anserine	HMDB0000194	Amino Acid	Histidine Metabolism	1.888	0.636	0.407	1.561	0.1186
N-methyl-GABA	NA	Amino Acid	Glutamate Metabolism	1.223	0.202	0.498	0.405	0.6855
adenine	HMDB0000034	Nucleotide	Purine Metabolism, Adenine containing	1.075	0.072	0.521	0.139	0.8897
8-methoxykynurenate	HMDB0060426	Amino Acid	Tryptophan Metabolism	1.466	0.383	0.586	0.653	0.5136
3-hydroxy-3-methylglutarate	HMDB0000355	Lipid	Mevalonate Metabolism	2.382	0.868	0.765	1.135	0.2566
glycoursodeoxycholate	HMDB0000708	Lipid	Secondary Bile Acid Metabolism	1.343	0.295	0.443	0.667	0.5048
N-acetyl-1-methylhistidine*	HMDB0240340	Amino Acid	Histidine Metabolism	1.111	0.106	0.652	0.162	0.8713
N-acetylisoleucine	HMDB0061684	Amino Acid	Leucine, Isoleucine and Valine Metabolism	1.558	0.443	0.651	0.681	0.4958
12-dehydrocholate	HMDB00400	Lipid	Secondary Bile Acid Metabolism	1.012	0.012	0.431	0.028	0.9776
7-methylguanine	HMDB0000897	Nucleotide	Purine Metabolism, Guanine containing	2.355	0.856	0.693	1.236	0.2166
glucuronide of C10H18O2 (12)*	NA	Partially Characterized Molecules	Partially Characterized Molecules	0.945	-0.057	0.559	-0.101	0.9192
cholesterol	HMDB0000067	Lipid	Sterol	1.515	0.415	0.617	0.674	0.5004
phenylacetylserine	NA	Peptide	Acetylated Peptides	1.44	0.365	0.61	0.598	0.5498
2,3-dihydroxy-5-methylthio-4-pentenoate (DMTPA)*	HMDB0240388	Amino Acid	Methionine, Cysteine, SAM and Taurine Metabolism	1.749	0.559	0.711	0.787	0.4315
pyridoxine (Vitamin B6)	HMDB0000239	Cofactors and Vitamins	Vitamin B6 Metabolism	2.921	1.072	0.71	1.509	0.1313
tetrahydrocortisone	HMDB0000903	Lipid	Corticosteroids	1.176	0.162	0.596	0.271	0.7861
N-acetyltyrosine	HMDB0000866	Amino Acid	Tyrosine Metabolism	0.942	-0.059	0.555	-0.107	0.9148
nicotinamide	HMDB0001406	Cofactors and Vitamins	Nicotinate and Nicotinamide Metabolism	1.583	0.46	0.531	0.866	0.3867
glucuronide of C10H18O2 (11)*	NA	Partially Characterized Molecules	Partially Characterized Molecules	1.446	0.369	0.484	0.761	0.4464
N,N-dimethylalanine	NA	Amino Acid	Alanine and Aspartate Metabolism	0.813	-0.207	0.532	-0.389	0.6976
3-carboxy-4-methyl-5-pentyl-2-furanpropionate (3-CMPFP)**	HMDB0061643	Lipid	Fatty Acid, Dicarboxylate	0.402	-0.912	0.442	-2.063	0.0391
pentose acid*	HMDB0000892	Partially Characterized Molecules	Partially Characterized Molecules	0.822	-0.196	0.399	-0.491	0.6238
17alpha-hydroxypregnanolone glucuronide	NA	Lipid	Pregnenolone Steroids	2.032	0.709	0.742	0.956	0.3392
dimethylarginine (SDMA + ADMA)	HMDB0003334,HMDB0001539	Amino Acid	Urea cycle; Arginine and Proline Metabolism	3.231	1.173	0.975	1.203	0.2291
suberoylcarnitine (C8-DC)	NA	Lipid	Fatty Acid Metabolism (Acyl Carnitine, Dicarboxylate)	1.355	0.303	0.511	0.594	0.5523
N-octanoylglutamine	NA	Lipid	Fatty Acid Metabolism (Acyl Glutamine)	0.787	-0.239	0.476	-0.503	0.615
5-hydroxyhexanoate	HMDB0000409,HMDB0000525	Lipid	Fatty Acid, Monohydroxy	0.867	-0.143	0.443	-0.322	0.7473
glycodeoxycholate	HMDB00631	Lipid	Secondary Bile Acid Metabolism	1.58	0.457	0.531	0.861	0.3891
cortolone glucuronide (2)	HMDB0010320	Lipid	Corticosteroids	1.089	0.085	0.612	0.139	0.8896
phenylacetylglutamate	HMDB0059772	Peptide	Acetylated Peptides	1.357	0.306	0.627	0.487	0.626
alpha-ketoglutaramate*	HMDB0001552	Amino Acid	Glutamate Metabolism	1.123	0.116	0.681	0.17	0.865
cysteine	HMDB0000574	Amino Acid	Methionine, Cysteine, SAM and Taurine Metabolism	2.574	0.945	0.756	1.25	0.2112
4-hydroxyglutamate	HMDB0001344	Amino Acid	Glutamate Metabolism	0.686	-0.377	0.616	-0.613	0.5398
1-carboxyethylhistidine	NA	Amino Acid	Histidine Metabolism	1.091	0.087	0.556	0.157	0.8752
lactate	HMDB0000190	Carbohydrate	Glycolysis, Gluconeogenesis, and Pyruvate Metabolism	1.212	0.192	0.555	0.346	0.7293
ribulose/xylulose	HMDB0000621,HMDB0000751,HMDB0001644,HMDB0003371	Carbohydrate	Pentose Metabolism	0.863	-0.147	0.398	-0.37	0.7117
suberate (C8-DC)	HMDB0000893	Lipid	Fatty Acid, Dicarboxylate	2.582	0.949	0.693	1.369	0.1709
octanoylcarnitine (C8)	HMDB0000791	Lipid	Fatty Acid Metabolism (Acyl Carnitine, Medium Chain)	0.539	-0.617	0.474	-1.301	0.1932
N-acetyl-3-methylhistidine*	HMDB0240341	Amino Acid	Histidine Metabolism	1.546	0.436	0.425	1.025	0.3055
lanthionine	NA	Amino Acid	Methionine, Cysteine, SAM and Taurine Metabolism	1.94	0.663	0.701	0.945	0.3445
imidazole lactate	HMDB0002320	Amino Acid	Histidine Metabolism	0.882	-0.126	0.658	-0.191	0.8482
2S,3R-dihydroxybutyrate	HMDB0002453	Lipid	Fatty Acid, Dihydroxy	0.937	-0.065	0.721	-0.09	0.9283
N2-acetyllysine	HMDB0000446	Amino Acid	Lysine Metabolism	1.485	0.395	0.632	0.626	0.5313
(R)-3-hydroxybutyrylcarnitine	HMDB0013127	Lipid	Fatty Acid Metabolism (Acyl Carnitine, Hydroxy)	0.887	-0.12	0.374	-0.32	0.7492
picolinoylglycine	HMDB0059766	Lipid	Fatty Acid Metabolism (Acyl Glycine)	2.039	0.713	0.775	0.92	0.3578
glucuronide of C10H18O2 (9)*	NA	Partially Characterized Molecules	Partially Characterized Molecules	1.018	0.018	0.329	0.055	0.9558
arabitol/xylitol	HMDB0001851,HMDB0000568,HMDB0002917	Carbohydrate	Pentose Metabolism	1.4	0.337	0.686	0.491	0.6238
isovalerylglutamine	NA	Amino Acid	Leucine, Isoleucine and Valine Metabolism	1.111	0.106	0.555	0.19	0.8492
carnitine of C10H14O2 (4)*	NA	Partially Characterized Molecules	Partially Characterized Molecules	1.385	0.326	0.43	0.758	0.4484
isocitrate	HMDB0001874	Energy	TCA Cycle	1.302	0.264	0.568	0.465	0.6417
N-acetylcarnosine	HMDB0012881	Amino Acid	Histidine Metabolism	0.965	-0.036	0.68	-0.053	0.9579
hydroxyasparagine**	HMDB32332	Amino Acid	Alanine and Aspartate Metabolism	2.28	0.824	0.829	0.995	0.3198
N6,N6-dimethyllysine	HMDB0013287	Amino Acid	Lysine Metabolism	2.143	0.762	0.637	1.196	0.2317
bilirubin degradation product, C16H18N2O5 (3)**	NA	Partially Characterized Molecules	Partially Characterized Molecules	2.594	0.953	0.685	1.392	0.1639
cystine	HMDB0000192	Amino Acid	Methionine, Cysteine, SAM and Taurine Metabolism	1.804	0.59	0.533	1.107	0.2684
xanthine	HMDB0000292	Nucleotide	Purine Metabolism, (Hypo)Xanthine/Inosine containing	1.676	0.516	0.651	0.793	0.4277
3-hydroxyoctanoylcarnitine (2)	NA	Lipid	Fatty Acid Metabolism (Acyl Carnitine, Hydroxy)	0.597	-0.516	0.471	-1.095	0.2735
glycocholenate sulfate*	NA	Lipid	Secondary Bile Acid Metabolism	1.91	0.647	0.591	1.095	0.2736
tauro-beta-muricholate	HMDB0000932	Lipid	Primary Bile Acid Metabolism	2.187	0.783	0.542	1.445	0.1485
carnitine of C10H14O2 (5)*	NA	Partially Characterized Molecules	Partially Characterized Molecules	1.042	0.041	0.475	0.086	0.9317
cyclo(pro-hydroxypro)*	NA	Peptide	Dipeptide	0.688	-0.374	0.587	-0.636	0.5245
uracil	HMDB0000300	Nucleotide	Pyrimidine Metabolism, Uracil containing	0.565	-0.571	0.652	-0.874	0.3819
tricarballylate	HMDB0031193	Energy	TCA Cycle	1.14	0.131	0.423	0.309	0.7575
glycerophosphoethanolamine	HMDB0000114	Lipid	Phospholipid Metabolism	3.953	1.374	0.784	1.754	0.0795
N6-acetyllysine	HMDB0000206	Amino Acid	Lysine Metabolism	4.343	1.469	0.772	1.903	0.0571
trimethylamine N-oxide	HMDB0000925	Lipid	Phospholipid Metabolism	0.786	-0.24	0.698	-0.344	0.7306
N-acetylmethionine	HMDB0011745	Amino Acid	Methionine, Cysteine, SAM and Taurine Metabolism	1.276	0.243	0.683	0.357	0.7215
acetylagmatine	NA	Amino Acid	Polyamine Metabolism	1.13	0.123	0.441	0.278	0.7812
sphingosine	HMDB0000252	Lipid	Sphingosines	0.775	-0.255	0.544	-0.469	0.6389
N-acetyl-isoputreanine	NA	Amino Acid	Polyamine Metabolism	3.012	1.103	0.788	1.4	0.1616
putrescine	HMDB0001414	Amino Acid	Polyamine Metabolism	1.004	0.004	0.487	0.008	0.9937
androstenediol (3beta,17beta) disulfate (1)	HMDB0240313	Lipid	Androgenic Steroids	0.533	-0.629	0.469	-1.339	0.1806
leucine	HMDB0000687	Amino Acid	Leucine, Isoleucine and Valine Metabolism	1.233	0.209	0.824	0.254	0.7994
3alpha,21-dihydroxy-5beta-pregnane-11,20-dione 21-glucuronide	NA	Lipid	Corticosteroids	1.465	0.382	0.556	0.686	0.4927
mesaconate (methylfumarate)	HMDB0000749	Energy	TCA Cycle	0.924	-0.079	0.6	-0.132	0.8949
argininate*	HMDB0003148	Amino Acid	Urea cycle; Arginine and Proline Metabolism	1.513	0.414	0.665	0.622	0.5337
N-acetyl-2-aminooctanoate*	HMDB0059745	Lipid	Fatty Acid, Amino	1.032	0.031	0.555	0.056	0.9553
N2-acetyl,N6,N6-dimethyllysine	NA	Amino Acid	Lysine Metabolism	1.025	0.025	0.535	0.046	0.9631
1-methyl-5-imidazoleacetate	HMDB04988	Amino Acid	Histidine Metabolism	1.17	0.157	0.468	0.336	0.737
tetrahydrocortisone glucuronide (5)	NA	Lipid	Corticosteroids	1.033	0.032	0.598	0.054	0.9568
guanosine-3',5'-cyclic monophosphate (cGMP)	HMDB0001314	Nucleotide	Purine Metabolism, Guanine containing	2.708	0.996	0.656	1.519	0.1288
isobutyrylcarnitine (C4)	HMDB0000736	Amino Acid	Leucine, Isoleucine and Valine Metabolism	1.199	0.181	0.665	0.273	0.7851
taurine	HMDB0000251	Amino Acid	Methionine, Cysteine, SAM and Taurine Metabolism	1.557	0.443	0.631	0.701	0.4831
1-carboxyethylvaline	NA	Amino Acid	Leucine, Isoleucine and Valine Metabolism	1.709	0.536	0.63	0.85	0.3954
N-succinyl-leucine	NA	Amino Acid	Leucine, Isoleucine and Valine Metabolism	1.631	0.489	0.613	0.798	0.4246
dimethylglycine	HMDB0000092	Amino Acid	Glycine, Serine and Threonine Metabolism	1.813	0.595	0.668	0.891	0.3732
5-hydroxylysine	HMDB0000450	Amino Acid	Lysine Metabolism	2.141	0.761	0.608	1.251	0.2109
1-stearoyl-2-oleoyl-GPC (18:0/18:1)	HMDB0008038	Lipid	Phosphatidylcholine (PC)	0.996	-0.004	0.613	-0.007	0.9946
3-ureidopropionate	HMDB0000026	Nucleotide	Pyrimidine Metabolism, Uracil containing	1.068	0.065	0.663	0.099	0.9214
kynurenine	HMDB0000684	Amino Acid	Tryptophan Metabolism	1.05	0.049	0.561	0.086	0.9311
glycochenodeoxycholate 3-sulfate	HMDB0002409,HMDB0002496,HMDB0002497	Lipid	Primary Bile Acid Metabolism	1.158	0.146	0.486	0.301	0.7632
glutamine conjugate of C6H10O2 (1)*	NA	Partially Characterized Molecules	Partially Characterized Molecules	1.808	0.592	0.462	1.283	0.1994
phenethylamine	HMDB0012275	Amino Acid	Phenylalanine Metabolism	1.082	0.079	0.418	0.189	0.8499
bilirubin degradation product, C16H18N2O5 (4)**	NA	Partially Characterized Molecules	Partially Characterized Molecules	3.491	1.25	0.595	2.1	0.0357
phenylacetyl-beta-alanine	NA	Peptide	Acetylated Peptides	2.43	0.888	0.536	1.656	0.0977
proline	HMDB0000162,HMDB0003411	Amino Acid	Urea cycle; Arginine and Proline Metabolism	0.451	-0.797	0.715	-1.115	0.2649
3'-sialyllactose	HMDB0000825	Carbohydrate	Disaccharides and Oligosaccharides	1.758	0.564	0.625	0.904	0.3662
lactose	HMDB0041627	Carbohydrate	Disaccharides and Oligosaccharides	0.862	-0.149	0.519	-0.287	0.7742
3-phosphoglycerate	HMDB0000807	Carbohydrate	Glycolysis, Gluconeogenesis, and Pyruvate Metabolism	1.303	0.265	0.542	0.489	0.6251
sphingomyelin (d18:1/24:1, d18:2/24:0)*	HMDB0012107	Lipid	Sphingomyelins	1.42	0.351	0.647	0.542	0.5878
guanidinosuccinate	HMDB0003157	Amino Acid	Guanidino and Acetamido Metabolism	0.845	-0.168	0.69	-0.244	0.8072
1-methylhypoxanthine	HMDB0013141	Nucleotide	Purine Metabolism, (Hypo)Xanthine/Inosine containing	1.158	0.147	0.601	0.245	0.8065
phenylacetylhistidine	NA	Peptide	Acetylated Peptides	1.03	0.03	0.659	0.045	0.9642
2-hydroxy-4-(methylthio)butanoic acid	HMDB0037115	Amino Acid	Methionine, Cysteine, SAM and Taurine Metabolism	1.989	0.688	0.564	1.219	0.2229
ribitol	HMDB0002917,HMDB0001851,HMDB0000568,HMDB0000508	Carbohydrate	Pentose Metabolism	3.938	1.371	0.853	1.606	0.1082
N6,N6,N6-trimethyllysine	HMDB0001325	Amino Acid	Lysine Metabolism	1.614	0.479	0.675	0.71	0.4777
2R,3R-dihydroxybutyrate	HMDB0000498	Lipid	Fatty Acid, Dihydroxy	0.792	-0.233	0.729	-0.319	0.7494
tyramine O-sulfate	HMDB0006409	Amino Acid	Tyrosine Metabolism	1.021	0.021	0.474	0.044	0.9647
5-oxoproline	HMDB0000267	Amino Acid	Glutathione Metabolism	1.341	0.293	0.775	0.379	0.705
3-heptenoylglutamine	NA	Lipid	Fatty Acid Metabolism (Acyl Glutamine)	1.283	0.249	0.544	0.458	0.6469
4-acetamidobutanoate	HMDB0003681	Amino Acid	Polyamine Metabolism	2.089	0.736	0.723	1.019	0.3084
3-hydroxyhexanoylcarnitine (2)	NA	Lipid	Fatty Acid Metabolism (Acyl Carnitine, Hydroxy)	0.808	-0.213	0.516	-0.413	0.6796
phenylacetyltaurine	NA	Peptide	Acetylated Peptides	1.319	0.277	0.553	0.501	0.6161
phenylalanylglycine	HMDB0028995	Peptide	Dipeptide	0.895	-0.111	0.684	-0.162	0.8713
glucuronide of C19H28O4 (2)*	NA	Partially Characterized Molecules	Partially Characterized Molecules	0.958	-0.043	0.315	-0.137	0.8912
picolinate	HMDB0002243	Amino Acid	Tryptophan Metabolism	1.234	0.21	0.651	0.323	0.7469
uric acid ribonucleoside*	HMDB0029920	Nucleotide	Purine Metabolism, (Hypo)Xanthine/Inosine containing	1.435	0.361	0.591	0.611	0.5414
ornithine	HMDB0000214	Amino Acid	Urea cycle; Arginine and Proline Metabolism	2.079	0.732	0.77	0.95	0.342
4-imidazoleacetate	HMDB0002024	Amino Acid	Histidine Metabolism	0.74	-0.301	0.566	-0.533	0.5942
N-delta-acetylornithine	HMDB0003357	Amino Acid	Urea cycle; Arginine and Proline Metabolism	1.076	0.073	0.543	0.134	0.893
indolelactate	HMDB0000671	Amino Acid	Tryptophan Metabolism	0.768	-0.263	0.539	-0.489	0.625
pimeloylcarnitine/3-methyladipoylcarnitine (C7-DC)	NA	Lipid	Fatty Acid Metabolism (Acyl Carnitine, Dicarboxylate)	3.015	1.104	0.697	1.583	0.1134
7-hydroxyindole sulfate	NA	Amino Acid	Tryptophan Metabolism	1.46	0.379	0.552	0.686	0.4925
5-hydroxypicolinic acid	NA	Amino Acid	Tryptophan Metabolism	1.711	0.537	0.536	1.002	0.3161
urea	HMDB0000294	Amino Acid	Urea cycle; Arginine and Proline Metabolism	0.494	-0.705	0.859	-0.821	0.4119
phenylalanine	HMDB0000159	Amino Acid	Phenylalanine Metabolism	1.038	0.038	0.818	0.046	0.9634
maleate	HMDB0000176	Lipid	Fatty Acid, Dicarboxylate	1.49	0.399	0.615	0.649	0.5165
6'-sialyllactose	HMDB0006569	Carbohydrate	Disaccharides and Oligosaccharides	0.919	-0.084	0.449	-0.187	0.8513
cholic acid glucuronide	HMDB0002577	Lipid	Primary Bile Acid Metabolism	1.226	0.204	0.447	0.457	0.648
1-methylhistidine	HMDB0000001	Amino Acid	Histidine Metabolism	1.516	0.416	0.737	0.564	0.5727
2-methylbutyrylcarnitine (C5)	HMDB0000378	Amino Acid	Leucine, Isoleucine and Valine Metabolism	1.226	0.203	0.609	0.334	0.7384
ascorbic acid 3-sulfate*	NA	Cofactors and Vitamins	Ascorbate and Aldarate Metabolism	0.985	-0.015	0.564	-0.027	0.9787
3-hydroxykynurenine	HMDB0000732	Amino Acid	Tryptophan Metabolism	1.088	0.084	0.787	0.107	0.9149
taurocyamine	HMDB0003584	Amino Acid	Methionine, Cysteine, SAM and Taurine Metabolism	1.233	0.21	0.432	0.485	0.6276
2'-O-methylcytidine	NA	Nucleotide	Pyrimidine Metabolism, Cytidine containing	1.156	0.145	0.724	0.2	0.8412
arginine	HMDB0000517	Amino Acid	Urea cycle; Arginine and Proline Metabolism	1.099	0.094	0.634	0.149	0.8816
argininosuccinate	HMDB0000052	Amino Acid	Urea cycle; Arginine and Proline Metabolism	1.274	0.243	0.608	0.399	0.6898
phosphate	HMDB0001429	Energy	Oxidative Phosphorylation	1.925	0.655	0.764	0.857	0.3913
glutamine	HMDB0000641	Amino Acid	Glutamate Metabolism	1.78	0.577	0.793	0.727	0.467
5-methyluridine (ribothymidine)	HMDB0000884	Nucleotide	Pyrimidine Metabolism, Uracil containing	0.619	-0.48	0.57	-0.842	0.3998
taurodeoxycholic acid 3-sulfate	NA	Lipid	Secondary Bile Acid Metabolism	1.772	0.572	0.473	1.21	0.2261
5-methylthioribose**	HMDB0001087	Amino Acid	Methionine, Cysteine, SAM and Taurine Metabolism	2.088	0.736	0.745	0.988	0.323
1-ribosyl-imidazoleacetate*	HMDB0002331	Amino Acid	Histidine Metabolism	1.529	0.425	0.664	0.639	0.5228
citraconate/glutaconate	HMDB0000634,HMDB0000620	Energy	TCA Cycle	1.054	0.053	0.434	0.122	0.903
3-hydroxy-2-ethylpropionate	HMDB0000396	Amino Acid	Leucine, Isoleucine and Valine Metabolism	0.838	-0.177	0.495	-0.357	0.7214
2-octenoylglutamine	NA	Lipid	Fatty Acid Metabolism (Acyl Glutamine)	1.143	0.133	0.39	0.342	0.7326
2-methylhexanoylcarnitine	NA	Lipid	Fatty Acid Metabolism (Acyl Carnitine, Medium Chain)	0.833	-0.182	0.545	-0.335	0.7379
(N(1) + N(8))-acetylspermidine	HMDB0002189,HMDB0001276	Amino Acid	Polyamine Metabolism	3.694	1.307	0.793	1.648	0.0993
phenylacetylglutamine	HMDB0006344	Peptide	Acetylated Peptides	1.511	0.413	0.745	0.554	0.5795
N-methylhydantoin	HMDB0003646	Amino Acid	Creatine Metabolism	1.09	0.086	0.476	0.181	0.856
hexanoylglycine	HMDB0000701	Lipid	Fatty Acid Metabolism (Acyl Glycine)	0.754	-0.282	0.455	-0.621	0.5344
5-methylthioadenosine (MTA)	HMDB0001173	Amino Acid	Polyamine Metabolism	0.74	-0.301	0.562	-0.536	0.5921
glucuronide of C19H28O4 (1)*	NA	Partially Characterized Molecules	Partially Characterized Molecules	0.889	-0.118	0.312	-0.379	0.7049
3-amino-2-piperidone	HMDB0000323	Amino Acid	Urea cycle; Arginine and Proline Metabolism	2.835	1.042	0.7	1.489	0.1365
homocitrate	HMDB0003518	Energy	TCA Cycle	0.957	-0.044	0.652	-0.068	0.946
glucuronide of C10H18O2 (8)*	NA	Partially Characterized Molecules	Partially Characterized Molecules	1.242	0.216	0.308	0.703	0.482
pro-hydroxy-pro	HMDB0006695	Amino Acid	Urea cycle; Arginine and Proline Metabolism	1.124	0.117	0.679	0.172	0.8634
nicotinamide riboside	HMDB0000855	Cofactors and Vitamins	Nicotinate and Nicotinamide Metabolism	0.849	-0.163	0.523	-0.312	0.755
laurylcarnitine (C12)	HMDB000225	Lipid	Fatty Acid Metabolism (Acyl Carnitine, Medium Chain)	0.966	-0.034	0.492	-0.07	0.9441
6-bromotryptophan	NA	Amino Acid	Tryptophan Metabolism	1.619	0.482	0.594	0.811	0.4173
N-acetylglycine	HMDB0000532	Amino Acid	Glycine, Serine and Threonine Metabolism	0.961	-0.04	0.38	-0.106	0.9156
xanthurenate	HMDB0000881	Amino Acid	Tryptophan Metabolism	0.776	-0.253	0.565	-0.449	0.6538
N-acetylleucine	HMDB0011756	Amino Acid	Leucine, Isoleucine and Valine Metabolism	1.111	0.105	0.519	0.202	0.84
isobutyrylglycine	HMDB0000730	Amino Acid	Leucine, Isoleucine and Valine Metabolism	0.703	-0.353	0.603	-0.585	0.5588
lyxonate	HMDB0060255	Carbohydrate	Pentose Metabolism	0.951	-0.05	0.494	-0.101	0.9194
1-methylguanine	HMDB0003282	Nucleotide	Purine Metabolism, Guanine containing	2.645	0.973	0.737	1.319	0.1871
glutamine conjugate of C7H12O2*	NA	Partially Characterized Molecules	Partially Characterized Molecules	1.327	0.283	0.42	0.674	0.5003
pregnenetriol disulfate*	NA	Lipid	Pregnenolone Steroids	1.081	0.078	0.527	0.148	0.8825
androsterone glucuronide	HMDB0002829	Lipid	Androgenic Steroids	1.118	0.111	0.516	0.216	0.829
1-methyl-4-imidazoleacetate	HMDB0002820	Amino Acid	Histidine Metabolism	1.479	0.391	0.654	0.599	0.5494
gamma-glutamylglutamine	HMDB0011738	Peptide	Gamma-glutamyl Amino Acid	0.82	-0.198	0.526	-0.376	0.7066
glucuronide of C12H22O4 (2)*	NA	Partially Characterized Molecules	Partially Characterized Molecules	1.389	0.329	0.416	0.79	0.4297
glucarate (saccharate)	HMDB0000663	Cofactors and Vitamins	Ascorbate and Aldarate Metabolism	0.73	-0.315	0.413	-0.764	0.4451
leucylhydroxyproline*	HMDB0028930	Peptide	Dipeptide Derivative	1.315	0.274	0.666	0.412	0.6807
N2-acetyl,N6-methyllysine	NA	Amino Acid	Lysine Metabolism	1.144	0.135	0.491	0.274	0.7838
5,6-dihydrouridine	HMDB0000497	Nucleotide	Pyrimidine Metabolism, Uracil containing	1.534	0.428	0.809	0.53	0.5964
glutamine conjugate of C9H16O2 (1)*	NA	Partially Characterized Molecules	Partially Characterized Molecules	1.156	0.145	0.479	0.303	0.762
sarcosine	HMDB0000271	Amino Acid	Glycine, Serine and Threonine Metabolism	1.688	0.524	0.614	0.853	0.3935
glucuronide of C8H14O2 (4)*	NA	Partially Characterized Molecules	Partially Characterized Molecules	1.039	0.039	0.338	0.114	0.9093
1-methyl-5-imidazolelactate	NA	Amino Acid	Histidine Metabolism	1.254	0.226	0.457	0.495	0.6209
3-hydroxysebacate	HMDB0000350	Lipid	Fatty Acid, Monohydroxy	0.881	-0.126	0.495	-0.255	0.7985
N-acetylglutamate	HMDB0001138	Amino Acid	Glutamate Metabolism	0.981	-0.019	0.731	-0.026	0.9791
adipoylcarnitine (C6-DC)	HMDB0061677	Lipid	Fatty Acid Metabolism (Acyl Carnitine, Dicarboxylate)	2.23	0.802	0.573	1.399	0.1619
N,N,N-trimethyl-alanylproline betaine (TMAP)	HMDB0240365	Amino Acid	Urea cycle; Arginine and Proline Metabolism	2.678	0.985	0.869	1.133	0.2572
N-acetyltryptophan	HMDB0013713	Amino Acid	Tryptophan Metabolism	0.848	-0.165	0.623	-0.264	0.7915
N-acetylglucosaminylasparagine	HMDB0000489	Carbohydrate	Aminosugar Metabolism	1.172	0.159	0.701	0.226	0.8211
3-(3-amino-3-carboxypropyl)uridine*	NA	Nucleotide	Pyrimidine Metabolism, Uracil containing	2.357	0.857	0.741	1.157	0.2474
C-glycosyltryptophan	HMDB0240296	Amino Acid	Tryptophan Metabolism	1.596	0.467	0.728	0.642	0.521
hypotaurine	HMDB0000965	Amino Acid	Methionine, Cysteine, SAM and Taurine Metabolism	1.326	0.282	0.628	0.449	0.6536
glucose	HMDB0000122	Carbohydrate	Glycolysis, Gluconeogenesis, and Pyruvate Metabolism	0.574	-0.555	0.855	-0.65	0.5159
glucuronate	HMDB0000127	Carbohydrate	Aminosugar Metabolism	0.646	-0.436	0.549	-0.795	0.4264
glutamine conjugate of C8H12O2 (3)*	NA	Partially Characterized Molecules	Partially Characterized Molecules	1.208	0.189	0.458	0.413	0.6794
glucuronide of C14H26O4 (1)*	NA	Partially Characterized Molecules	Partially Characterized Molecules	1.507	0.41	0.44	0.933	0.3507
nicotinamide N-oxide	HMDB0002730	Cofactors and Vitamins	Nicotinate and Nicotinamide Metabolism	1.144	0.135	0.408	0.331	0.7409
indoxyl glucuronide	HMDB0010319	Amino Acid	Tryptophan Metabolism	1.431	0.359	0.549	0.654	0.5133
glucuronide of C14H26O4 (2)*	NA	Partially Characterized Molecules	Partially Characterized Molecules	1.484	0.395	0.44	0.897	0.3698
succinylcarnitine (C4-DC)	HMDB0061717	Energy	TCA Cycle	3.09	1.128	0.756	1.492	0.1357
2-methylmalonylcarnitine (C4-DC)	HMDB0013133	Lipid	Fatty Acid Metabolism (also BCAA Metabolism)	1.553	0.44	0.798	0.552	0.5811
cortisol	HMDB0000063	Lipid	Corticosteroids	1.553	0.44	0.583	0.754	0.4508
glucuronide of C12H22O3 (1)*	NA	Partially Characterized Molecules	Partially Characterized Molecules	1.414	0.346	0.406	0.852	0.3942
5,6-dihydrouracil	HMDB0000076	Nucleotide	Pyrimidine Metabolism, Uracil containing	1.612	0.478	0.664	0.719	0.4723
N-acetylneuraminate	HMDB0000230	Carbohydrate	Aminosugar Metabolism	1.208	0.189	0.749	0.252	0.8009
isovalerylglycine	HMDB00678	Amino Acid	Leucine, Isoleucine and Valine Metabolism	1.043	0.043	0.545	0.078	0.9377
3-methylcrotonylglycine	HMDB0000459	Amino Acid	Leucine, Isoleucine and Valine Metabolism	0.791	-0.235	0.568	-0.413	0.6796
tetrahydrocortisol sulfate (2)	NA	Lipid	Corticosteroids	4.602	1.526	0.699	2.184	0.029
2-hydroxybutyrate/2-hydroxyisobutyrate	HMDB0000729,HMDB00008	Amino Acid	Glutathione Metabolism	1.312	0.272	0.555	0.49	0.6244
N-acetyl-aspartyl-glutamate (NAAG)	HMDB0001067	Amino Acid	Glutamate Metabolism	1.68	0.519	0.654	0.794	0.4273
sedoheptulose	HMDB0003219	Carbohydrate	Pentose Metabolism	0.945	-0.057	0.422	-0.134	0.8931
undecenoylcarnitine (C11:1)	NA	Lipid	Fatty Acid Metabolism (Acyl Carnitine, Monounsaturated)	0.641	-0.444	0.482	-0.922	0.3563
isovalerylcarnitine (C5)	HMDB0000688	Amino Acid	Leucine, Isoleucine and Valine Metabolism	0.657	-0.421	0.445	-0.946	0.3441
glycerol	HMDB0000131	Lipid	Glycerolipid Metabolism	1.379	0.322	0.418	0.77	0.4415
3-methylhistidine	HMDB0000479	Amino Acid	Histidine Metabolism	1.67	0.513	0.396	1.295	0.1954
arabonate/xylonate	HMDB0000539	Carbohydrate	Pentose Metabolism	1.308	0.268	0.685	0.392	0.6954
glucuronide of C14H22O4 (2)*	NA	Partially Characterized Molecules	Partially Characterized Molecules	0.931	-0.071	0.538	-0.133	0.8945
malonate	HMDB0000691	Lipid	Fatty Acid Synthesis	0.879	-0.128	0.544	-0.236	0.8132
glycolithocholate sulfate*	HMDB0002639	Lipid	Secondary Bile Acid Metabolism	1.626	0.486	0.485	1.002	0.3165
heptenedioate (C7:1-DC)*	NA	Lipid	Fatty Acid, Dicarboxylate	1.126	0.119	0.554	0.215	0.8301
cyclo(his-pro)	HMDB0002053	Peptide	Dipeptide	1.868	0.625	0.71	0.88	0.3791
methionine sulfone	HMDB0062174	Amino Acid	Methionine, Cysteine, SAM and Taurine Metabolism	0.638	-0.45	0.737	-0.61	0.5416
3-hydroxyoctanoylglycine	NA	Lipid	Fatty Acid Metabolism (Acyl Glycine)	0.856	-0.155	0.389	-0.4	0.6893
N-acetyl-beta-alanine	HMDB0061880	Nucleotide	Pyrimidine Metabolism, Uracil containing	0.738	-0.304	0.732	-0.415	0.6781
N6-methyladenosine	HMDB0004044	Nucleotide	Purine Metabolism, Adenine containing	0.677	-0.39	0.417	-0.935	0.3498
N6-carbamoylthreonyladenosine	HMDB0041623	Nucleotide	Purine Metabolism, Adenine containing	2.412	0.881	0.815	1.08	0.2802
homovanillate sulfate	HMDB11719	Amino Acid	Tyrosine Metabolism	1.192	0.175	0.501	0.35	0.7263
hexanoyltaurine	NA	Lipid	Endocannabinoid	1.085	0.081	0.472	0.172	0.8633
glycerophosphoserine*	NA	Lipid	Phospholipid Metabolism	1.873	0.627	0.757	0.829	0.4072
indole-3-carboxylate	HMDB0003320	Amino Acid	Tryptophan Metabolism	1.512	0.413	0.593	0.697	0.4856
1-(1-enyl-palmitoyl)-2-oleoyl-GPE (P-16:0/18:1)*	HMDB0011342	Lipid	Plasmalogen	1.501	0.406	0.585	0.694	0.4874
hexanoylcarnitine (C6)	HMDB0000756	Lipid	Fatty Acid Metabolism (Acyl Carnitine, Medium Chain)	0.663	-0.41	0.547	-0.751	0.4529
phenylacetylalanine	NA	Peptide	Acetylated Peptides	1.265	0.235	0.499	0.47	0.6384
lignoceroyl sphingomyelin (d18:1/24:0)	HMDB0011697	Lipid	Sphingomyelins	1.867	0.624	0.681	0.917	0.359
methionine sulfoxide	HMDB0002005	Amino Acid	Methionine, Cysteine, SAM and Taurine Metabolism	0.995	-0.005	0.593	-0.008	0.9939
vanillylmandelate (VMA)	HMDB0000291	Amino Acid	Tyrosine Metabolism	1.679	0.518	0.762	0.68	0.4964
phenylacetylphenylalanine	HMDB0002372	Peptide	Acetylated Peptides	0.866	-0.144	0.508	-0.283	0.7773
carnitine of C10H14O2 (2)*	NA	Partially Characterized Molecules	Partially Characterized Molecules	0.964	-0.037	0.457	-0.081	0.9354
saccharopine	HMDB0000279	Amino Acid	Lysine Metabolism	0.905	-0.1	0.477	-0.209	0.8345
dopamine	HMDB0000073	Amino Acid	Tyrosine Metabolism	2.508	0.919	0.78	1.179	0.2386
pseudouridine	HMDB0000767	Nucleotide	Pyrimidine Metabolism, Uracil containing	1.469	0.384	0.843	0.456	0.6483
gamma-carboxyglutamate	HMDB0041900	Amino Acid	Glutamate Metabolism	1.01	0.01	0.666	0.014	0.9885
3-(4-hydroxyphenyl)lactate	HMDB0000755	Amino Acid	Tyrosine Metabolism	0.88	-0.128	0.391	-0.326	0.7441
glucuronide of C10H18O2 (7)*	NA	Partially Characterized Molecules	Partially Characterized Molecules	1.287	0.253	0.316	0.8	0.4239
citrate	HMDB0000094	Energy	TCA Cycle	0.589	-0.529	0.678	-0.78	0.4352
heptanoyl glycine	HMDB0013010	Lipid	Fatty Acid Metabolism (Acyl Glycine)	0.76	-0.274	0.533	-0.515	0.6066
N-octanoylglycine	HMDB0000832	Lipid	Fatty Acid Metabolism (Acyl Glycine)	0.423	-0.861	0.504	-1.711	0.0872
glucuronide of C12H22O4 (1)*	NA	Partially Characterized Molecules	Partially Characterized Molecules	1.395	0.333	0.417	0.798	0.4247
adenosine	HMDB0000050	Nucleotide	Purine Metabolism, Adenine containing	1.269	0.238	0.674	0.353	0.7237
tetrahydrocortisol glucuronide	NA	Lipid	Corticosteroids	1.374	0.318	0.63	0.505	0.6136
glucuronide of C12H20O3 (5)*	NA	Partially Characterized Molecules	Partially Characterized Molecules	1.494	0.402	0.537	0.747	0.4548
N-formylanthranilic acid	HMDB0004089	Amino Acid	Tryptophan Metabolism	1.299	0.262	0.599	0.437	0.6624
cysteine s-sulfate	HMDB0000731	Amino Acid	Methionine, Cysteine, SAM and Taurine Metabolism	1.527	0.423	0.718	0.589	0.5558
glycerate	HMDB0000139,HMDB0006372	Carbohydrate	Glycolysis, Gluconeogenesis, and Pyruvate Metabolism	1.074	0.072	0.553	0.13	0.8969
N-acetylputrescine	HMDB0002064	Amino Acid	Polyamine Metabolism	1.13	0.123	0.725	0.169	0.8658
glutarylcarnitine (C5-DC)	HMDB0013130	Amino Acid	Lysine Metabolism	1.075	0.072	0.683	0.106	0.9159
N-acetylhistamine	HMDB0013253	Amino Acid	Histidine Metabolism	1.121	0.114	0.462	0.248	0.8045
creatinine	HMDB0000562	Amino Acid	Creatine Metabolism	1.375	0.318	0.768	0.414	0.6786
isocaproylglycine	NA	Lipid	Fatty Acid Metabolism (Acyl Glycine)	1.271	0.24	0.544	0.441	0.6594
N-acetylserine	HMDB0002931	Amino Acid	Glycine, Serine and Threonine Metabolism	2.284	0.826	0.714	1.156	0.2476
homoarginine	HMDB0000670	Amino Acid	Urea cycle; Arginine and Proline Metabolism	1.201	0.183	0.42	0.435	0.6635
GlcNAc sulfate conjugate of C21H34O2 steroid**	NA	Partially Characterized Molecules	Partially Characterized Molecules	0.735	-0.308	0.549	-0.56	0.5755
suberylglycine	HMDB0000953	Lipid	Fatty Acid Metabolism (Acyl Glycine)	0.985	-0.015	0.473	-0.031	0.9753
palmitoyl sphingomyelin (d18:1/16:0)	HMDB0010169	Lipid	Sphingomyelins	1.147	0.137	0.583	0.235	0.8145
N-acetylthreonine	HMDB0062557	Amino Acid	Glycine, Serine and Threonine Metabolism	1.651	0.501	0.607	0.826	0.4086
N-acetylglucosamine/N-acetylgalactosamine	HMDB0000212,HMDB0000215	Carbohydrate	Aminosugar Metabolism	1.238	0.214	0.823	0.259	0.7953
2-O-methylascorbic acid	HMDB0240294	Cofactors and Vitamins	Ascorbate and Aldarate Metabolism	1.661	0.508	0.749	0.677	0.4981
7,8-dihydroneopterin	HMDB0002275	Cofactors and Vitamins	Pterin Metabolism	1.911	0.648	0.571	1.134	0.2569
isocitric lactone	NA	Energy	TCA Cycle	1.582	0.459	0.57	0.804	0.4213
pyridoxate	HMDB0000017	Cofactors and Vitamins	Vitamin B6 Metabolism	1.152	0.141	0.471	0.3	0.7642
dimethylmalonic acid	HMDB0002001	Lipid	Fatty Acid, Dicarboxylate	1.083	0.08	0.569	0.14	0.8885
phenylacetylmethionine	NA	Peptide	Acetylated Peptides	1.003	0.003	0.545	0.006	0.9949
