# Supplementary material for: Urinary Mass Spectrometry Profiles in Age-Related Macular Degeneration
Source: J Clin Med. 2022 Feb 11;11(4):940. doi: 10.3390/jcm11040940 (PMC8874679; doi:10.3390/jcm11040940)
Supplement: Supplementary file 1 [file jcm-11-00940-s001.zip › TableS2.xls]

## Sheet: TableS2
METABOLITE	HMDB	SUPER.PATHWAY	SUB.PATHWAY	ODDS.RATIO	BETA.COEFFICIENT	STANDARD.ERROR	T.SCORE	P.VALUE
xanthosine	HMDB0000299	Nucleotide	Purine Metabolism, (Hypo)Xanthine/Inosine containing	0.269	-1.314	0.509	-2.582	0.0098
indoleacetylglutamine	HMDB0013240	Amino Acid	Tryptophan Metabolism	0.255	-1.368	0.403	-3.396	0.0007
pyruvate	HMDB0000243	Carbohydrate	Glycolysis, Gluconeogenesis, and Pyruvate Metabolism	0.51	-0.672	0.403	-1.667	0.0956
deoxycholate	HMDB0000626	Lipid	Secondary Bile Acid Metabolism	0.56	-0.58	0.335	-1.731	0.0834
N-methylalanine	HMDB0094692	Amino Acid	Alanine and Aspartate Metabolism	0.531	-0.632	0.354	-1.785	0.0743
deoxycholic acid glucuronide	NA	Lipid	Secondary Bile Acid Metabolism	0.332	-1.104	0.362	-3.053	0.0023
chenodeoxycholic acid sulfate (1)	HMDB0002522	Lipid	Primary Bile Acid Metabolism	0.384	-0.956	0.324	-2.95	0.0032
S-carboxyethylcysteine	NA	Amino Acid	Methionine, Cysteine, SAM and Taurine Metabolism	0.384	-0.956	0.385	-2.485	0.0129
mannitol/sorbitol	HMDB0000247,HMDB0000765	Carbohydrate	Fructose, Mannose and Galactose Metabolism	0.46	-0.777	0.308	-2.525	0.0116
2-oxoadipate	HMDB0000225	Amino Acid	Lysine Metabolism	0.931	-0.072	0.422	-0.17	0.8651
gamma-CEHC sulfate	NA	Cofactors and Vitamins	Tocopherol Metabolism	2.34	0.85	0.468	1.815	0.0695
gamma-CEHC taurine*	NA	Cofactors and Vitamins	Tocopherol Metabolism	1.489	0.398	0.491	0.811	0.4173
etiocholanolone glucuronide	HMDB0004484	Lipid	Androgenic Steroids	2.055	0.72	0.474	1.519	0.1287
N-acetylmethionine sulfoxide	NA	Amino Acid	Methionine, Cysteine, SAM and Taurine Metabolism	1.992	0.689	0.473	1.458	0.1448
androstenediol (3beta,17beta) monosulfate (1)	HMDB0240429	Lipid	Androgenic Steroids	2.857	1.05	0.344	3.048	0.0023
dehydroepiandrosterone sulfate (DHEA-S)	HMDB0001032	Lipid	Androgenic Steroids	2.499	0.916	0.34	2.695	0.007
cystathionine	HMDB0000099	Amino Acid	Methionine, Cysteine, SAM and Taurine Metabolism	0.714	-0.337	0.389	-0.867	0.3857
3-dehydrocholate	HMDB00502	Lipid	Secondary Bile Acid Metabolism	0.588	-0.531	0.328	-1.617	0.1058
dimethylguanidino valeric acid (DMGV)*	NA	Amino Acid	Urea cycle; Arginine and Proline Metabolism	0.297	-1.214	0.435	-2.792	0.0052
3-methylglutarylcarnitine (2)	HMDB0000552	Amino Acid	Leucine, Isoleucine and Valine Metabolism	2.122	0.752	0.521	1.444	0.1488
epiandrosterone sulfate	HMDB0062657	Lipid	Androgenic Steroids	2.853	1.048	0.4	2.624	0.0087
gamma-CEHC	HMDB0001931	Cofactors and Vitamins	Tocopherol Metabolism	2.799	1.029	0.475	2.168	0.0302
gamma-CEHC glucuronide*	NA	Cofactors and Vitamins	Tocopherol Metabolism	1.329	0.284	0.476	0.597	0.5502
hypoxanthine	HMDB0000157	Nucleotide	Purine Metabolism, (Hypo)Xanthine/Inosine containing	0.506	-0.681	0.5	-1.363	0.1729
N-methyltaurine	NA	Amino Acid	Methionine, Cysteine, SAM and Taurine Metabolism	0.753	-0.283	0.346	-0.818	0.4132
xylose	HMDB0000098	Carbohydrate	Pentose Metabolism	0.318	-1.147	0.41	-2.795	0.0052
3-hydroxyphenylacetate	HMDB0000440	Amino Acid	Phenylalanine Metabolism	0.579	-0.546	0.324	-1.686	0.0918
5-hydroxyindole sulfate	NA	Amino Acid	Tryptophan Metabolism	1.31	0.27	0.477	0.566	0.5711
delta-CEHC sulfate	NA	Cofactors and Vitamins	Tocopherol Metabolism	1.203	0.185	0.391	0.472	0.6369
arabinose	HMDB0029942	Carbohydrate	Pentose Metabolism	0.347	-1.057	0.491	-2.152	0.0314
1-methylhistamine	HMDB0000898	Amino Acid	Histidine Metabolism	0.467	-0.762	0.522	-1.461	0.144
gamma-glutamylthreonine	HMDB0029159	Peptide	Gamma-glutamyl Amino Acid	0.823	-0.194	0.549	-0.354	0.7233
N2,N2-dimethylguanine	NA	Nucleotide	Purine Metabolism, Guanine containing	0.593	-0.522	0.313	-1.667	0.0955
S-methylmethionine	HMDB0038670	Amino Acid	Methionine, Cysteine, SAM and Taurine Metabolism	0.411	-0.888	0.426	-2.087	0.0369
adipate (C6-DC)	HMDB0000448	Lipid	Fatty Acid, Dicarboxylate	0.637	-0.45	0.48	-0.938	0.3483
beta-alanine	HMDB0000056	Nucleotide	Pyrimidine Metabolism, Uracil containing	1.991	0.688	0.485	1.42	0.1557
phosphoethanolamine	HMDB0000224	Lipid	Phospholipid Metabolism	1.859	0.62	0.5	1.241	0.2147
delta-CEHC glucuronide	NA	Cofactors and Vitamins	Tocopherol Metabolism	0.971	-0.029	0.417	-0.07	0.9442
deoxycholic acid 12-sulfate*	NA	Lipid	Secondary Bile Acid Metabolism	0.423	-0.861	0.347	-2.478	0.0132
glucuronide of C10H18O2 (4)*	NA	Partially Characterized Molecules	Partially Characterized Molecules	0.745	-0.294	0.295	-0.995	0.3196
glucuronide of C8H18O2 (2)*	NA	Partially Characterized Molecules	Partially Characterized Molecules	1.517	0.417	0.355	1.175	0.2401
glucuronide of C8H18O2 (1)*	NA	Partially Characterized Molecules	Partially Characterized Molecules	1.414	0.346	0.344	1.008	0.3136
creatine	HMDB0000064	Amino Acid	Creatine Metabolism	2.029	0.708	0.386	1.831	0.067
glycylvaline	HMDB0028854	Peptide	Dipeptide	3.579	1.275	0.583	2.187	0.0287
16a-hydroxy DHEA 3-sulfate	HMDB0062544	Lipid	Androgenic Steroids	2.184	0.781	0.376	2.077	0.0378
N-alpha-acetylornithine	HMDB0003357	Amino Acid	Urea cycle; Arginine and Proline Metabolism	1.085	0.082	0.499	0.164	0.8701
pregnenetriol sulfate*	NA	Lipid	Pregnenolone Steroids	2.578	0.947	0.352	2.692	0.0071
pipecolate	HMDB0000070	Amino Acid	Lysine Metabolism	1.86	0.621	0.407	1.526	0.127
2-hydroxyphenylacetate	HMDB0000669	Amino Acid	Phenylalanine Metabolism	0.513	-0.668	0.611	-1.093	0.2743
histamine	HMDB0000870	Amino Acid	Histidine Metabolism	0.467	-0.761	0.42	-1.811	0.0701
glutamine conjugate of C8H12O4 (1)*	NA	Partially Characterized Molecules	Partially Characterized Molecules	1.442	0.366	0.497	0.737	0.461
N-acetylcysteine	HMDB0001890	Amino Acid	Methionine, Cysteine, SAM and Taurine Metabolism	0.401	-0.914	0.397	-2.3	0.0214
7-ketodeoxycholate	HMDB0000391	Lipid	Secondary Bile Acid Metabolism	0.745	-0.294	0.277	-1.06	0.2891
3-hydroxyhexanoate	HMDB0061652,HMDB0010718	Lipid	Fatty Acid, Monohydroxy	0.736	-0.307	0.442	-0.694	0.4874
N-acetylglucosamine conjugate of C24H38O4 bile acid**	NA	Partially Characterized Molecules	Partially Characterized Molecules	0.309	-1.173	0.439	-2.674	0.0075
glucuronide of C10H18O2 (2)*	NA	Partially Characterized Molecules	Partially Characterized Molecules	0.703	-0.352	0.392	-0.899	0.3687
orotidine	HMDB0000788	Nucleotide	Pyrimidine Metabolism, Orotate containing	0.589	-0.53	0.388	-1.364	0.1725
N-methylglutamate	HMDB0062660	Amino Acid	Glutamate Metabolism	0.642	-0.443	0.282	-1.57	0.1165
N2-methylguanosine	HMDB0005862	Nucleotide	Purine Metabolism, Guanine containing	0.289	-1.241	0.648	-1.915	0.0554
N-acetylglucosamine conjugate of C24H40O4 bile acid**	NA	Partially Characterized Molecules	Partially Characterized Molecules	0.421	-0.865	0.366	-2.361	0.0182
glycocholate glucuronide (1)	NA	Lipid	Primary Bile Acid Metabolism	0.496	-0.7	0.389	-1.8	0.0719
azelate (C9-DC)	HMDB0000784	Lipid	Fatty Acid, Dicarboxylate	0.445	-0.809	0.437	-1.85	0.0643
glycerol 3-phosphate	HMDB0000126	Lipid	Glycerolipid Metabolism	1.412	0.345	0.469	0.735	0.462
1-methylguanidine	HMDB0001522	Amino Acid	Guanidino and Acetamido Metabolism	2.035	0.711	0.588	1.208	0.2269
dehydroascorbate	HMDB0001264	Cofactors and Vitamins	Ascorbate and Aldarate Metabolism	0.481	-0.732	0.428	-1.712	0.0869
N2,N5-diacetylornithine	HMDB0240345	Amino Acid	Urea cycle; Arginine and Proline Metabolism	3.135	1.143	0.608	1.88	0.0601
11beta-hydroxyetiocholanolone glucuronide*	NA	Lipid	Androgenic Steroids	2.352	0.855	0.489	1.75	0.0801
phenol sulfate	HMDB0060015	Amino Acid	Tyrosine Metabolism	0.741	-0.299	0.412	-0.727	0.4674
2-methylcitrate	HMDB0000379	Energy	TCA Cycle	1.806	0.591	0.609	0.971	0.3316
pregnanediol-3-glucuronide	HMDB0010318	Lipid	Progestin Steroids	2.075	0.73	0.436	1.673	0.0943
alpha-CMBHC glucuronide	NA	Cofactors and Vitamins	Tocopherol Metabolism	1.954	0.67	0.456	1.469	0.1419
indoleacetate	HMDB0000197	Amino Acid	Tryptophan Metabolism	0.797	-0.227	0.356	-0.638	0.5237
N2,N6-diacetyllysine	NA	Amino Acid	Lysine Metabolism	1.42	0.351	0.546	0.643	0.5205
inosine	HMDB0000195	Nucleotide	Purine Metabolism, (Hypo)Xanthine/Inosine containing	0.634	-0.456	0.319	-1.43	0.1528
cortisone	HMDB0002802	Lipid	Corticosteroids	1.357	0.306	0.566	0.54	0.5892
gamma-glutamylglycine	HMDB0011667	Peptide	Gamma-glutamyl Amino Acid	0.995	-0.005	0.467	-0.011	0.9911
choline phosphate	HMDB0001565	Lipid	Phospholipid Metabolism	1.839	0.609	0.553	1.101	0.2708
alpha-CEHC	HMDB0001518	Cofactors and Vitamins	Tocopherol Metabolism	5.229	1.654	0.952	1.737	0.0824
alpha-ketoglutarate	HMDB0000208	Energy	TCA Cycle	0.748	-0.291	0.477	-0.609	0.5425
glycodeoxycholate 3-sulfate	NA	Lipid	Secondary Bile Acid Metabolism	0.414	-0.882	0.384	-2.293	0.0218
2'-deoxyguanosine	HMDB0000085	Nucleotide	Purine Metabolism, Guanine containing	0.642	-0.443	0.511	-0.868	0.3854
tyrosine	HMDB0000158	Amino Acid	Tyrosine Metabolism	0.575	-0.554	0.595	-0.931	0.3519
ethylmalonate	HMDB0000622	Amino Acid	Leucine, Isoleucine and Valine Metabolism	3.208	1.165	0.62	1.88	0.06
glycine conjugate of C6H10O2 (2)*	NA	Partially Characterized Molecules	Partially Characterized Molecules	1.511	0.413	0.531	0.777	0.4371
3,4-dihydroxybutyrate	HMDB0000337	Lipid	Fatty Acid, Dihydroxy	0.341	-1.077	0.529	-2.037	0.0417
glucuronide of C10H18O2 (3)*	NA	Partially Characterized Molecules	Partially Characterized Molecules	0.869	-0.141	0.319	-0.441	0.6595
N-acetylasparagine	HMDB0006028	Amino Acid	Alanine and Aspartate Metabolism	1.352	0.301	0.498	0.606	0.5447
glucuronide of C10H18O2 (10)*	NA	Partially Characterized Molecules	Partially Characterized Molecules	0.71	-0.342	0.456	-0.751	0.4528
3-hydroxybutyroylglycine**	NA	Lipid	Fatty Acid Metabolism (Acyl Glycine)	1.281	0.248	0.539	0.46	0.6452
3-methylglutaconate	HMDB0000522	Amino Acid	Leucine, Isoleucine and Valine Metabolism	1.956	0.671	0.609	1.102	0.2705
diacetylspermidine*	HMDB0002172	Amino Acid	Polyamine Metabolism	1.041	0.041	0.574	0.071	0.9436
cyclo(gly-pro)	NA	Peptide	Dipeptide	0.729	-0.316	0.417	-0.757	0.449
glycine conjugate of C10H12O2*	NA	Partially Characterized Molecules	Partially Characterized Molecules	1.198	0.181	0.526	0.344	0.731
1-carboxyethylisoleucine	NA	Amino Acid	Leucine, Isoleucine and Valine Metabolism	0.541	-0.614	0.426	-1.442	0.1494
glycine conjugate of C9H16O2*	NA	Partially Characterized Molecules	Partially Characterized Molecules	1.125	0.117	0.371	0.316	0.7519
vanillic alcohol sulfate	HMDB0041788	Amino Acid	Tyrosine Metabolism	1.107	0.102	0.427	0.238	0.8119
sebacate (C10-DC)	HMDB0000792	Lipid	Fatty Acid, Dicarboxylate	0.767	-0.265	0.417	-0.636	0.5245
allo-threonine	HMDB0004041	Amino Acid	Glycine, Serine and Threonine Metabolism	1.56	0.445	0.492	0.905	0.3657
hydantoin-5-propionate	HMDB0001212	Amino Acid	Histidine Metabolism	1.666	0.51	0.553	0.923	0.3563
N-carbamoylaspartate	HMDB0000828	Nucleotide	Pyrimidine Metabolism, Orotate containing	1.358	0.306	0.452	0.678	0.4978
gamma-CEHC glycine*	NA	Cofactors and Vitamins	Tocopherol Metabolism	0.791	-0.234	0.425	-0.551	0.5818
5-dodecenoylcarnitine (C12:1)	HMDB13326	Lipid	Fatty Acid Metabolism (Acyl Carnitine, Monounsaturated)	0.801	-0.222	0.484	-0.458	0.6466
N1,N12-diacetylspermine	HMDB0002172	Amino Acid	Polyamine Metabolism	1.185	0.17	0.475	0.357	0.7209
heptanoylglutamine	NA	Lipid	Fatty Acid Metabolism (Acyl Glutamine)	0.609	-0.496	0.486	-1.02	0.3078
2-hydroxy-3-methylvalerate	HMDB0000317	Amino Acid	Leucine, Isoleucine and Valine Metabolism	0.617	-0.482	0.37	-1.304	0.1922
deoxycarnitine	HMDB0001161	Lipid	Carnitine Metabolism	1.585	0.46	0.404	1.139	0.2545
formiminoglutamate	HMDB0000854	Amino Acid	Histidine Metabolism	0.359	-1.024	0.527	-1.944	0.0519
alpha-CEHC sulfate	NA	Cofactors and Vitamins	Tocopherol Metabolism	1.351	0.301	0.526	0.571	0.5677
anthranilate	HMDB0001123	Amino Acid	Tryptophan Metabolism	1.327	0.283	0.577	0.49	0.6238
uridine	HMDB0000296	Nucleotide	Pyrimidine Metabolism, Uracil containing	0.665	-0.409	0.601	-0.68	0.4964
isoxanthopterin	HMDB0000704	Cofactors and Vitamins	Pterin Metabolism	1.283	0.249	0.499	0.499	0.6177
5alpha-pregnan-3beta,20alpha-diol disulfate	HMDB0094650	Lipid	Progestin Steroids	1.619	0.482	0.395	1.218	0.2231
ursocholate	HMDB0000917	Lipid	Secondary Bile Acid Metabolism	0.682	-0.383	0.208	-1.839	0.0659
4-ureidobutyrate	NA	Nucleotide	Pyrimidine Metabolism, Uracil containing	1.721	0.543	0.553	0.981	0.3265
pantoate	HMDB0240389	Cofactors and Vitamins	Pantothenate and CoA Metabolism	0.668	-0.404	0.515	-0.784	0.4329
choline	HMDB0000097	Lipid	Phospholipid Metabolism	1.334	0.288	0.701	0.411	0.6809
nonenedioate (C9:1-DC)*	NA	Lipid	Fatty Acid, Dicarboxylate	0.501	-0.692	0.494	-1.4	0.1617
N,N-dimethyl-5-aminovalerate	NA	Amino Acid	Lysine Metabolism	0.562	-0.576	0.38	-1.517	0.1294
S-methylcysteine sulfoxide	HMDB0029432	Amino Acid	Methionine, Cysteine, SAM and Taurine Metabolism	0.96	-0.041	0.4	-0.103	0.9181
kynurenate	HMDB0000715	Amino Acid	Tryptophan Metabolism	1.332	0.287	0.657	0.437	0.6622
5-hydroxyindole glucuronide	NA	Amino Acid	Tryptophan Metabolism	1.123	0.116	0.516	0.225	0.8218
(S)-3-hydroxybutyrylcarnitine	HMDB0013127	Lipid	Fatty Acid Metabolism (Acyl Carnitine, Hydroxy)	1.348	0.299	0.532	0.561	0.5749
homoserine	HMDB0000719	Amino Acid	Glycine, Serine and Threonine Metabolism	0.629	-0.463	0.523	-0.886	0.3758
allantoin	HMDB0000462	Nucleotide	Purine Metabolism, (Hypo)Xanthine/Inosine containing	1.77	0.571	0.546	1.046	0.2957
5,6-dihydrothymine	HMDB0000079	Nucleotide	Pyrimidine Metabolism, Thymine containing	0.271	-1.306	0.576	-2.27	0.0232
2,3-dimethylsuccinate	NA	Amino Acid	Leucine, Isoleucine and Valine Metabolism	0.676	-0.391	0.45	-0.869	0.3848
beta-citrylglutamate	NA	Amino Acid	Glutamate Metabolism	0.376	-0.978	0.589	-1.66	0.0969
sucrose	HMDB0000258	Carbohydrate	Disaccharides and Oligosaccharides	0.908	-0.097	0.345	-0.281	0.7787
4-hydroxyphenylacetate	HMDB0000020	Amino Acid	Phenylalanine Metabolism	0.619	-0.479	0.374	-1.279	0.2007
citrulline	HMDB0000904	Amino Acid	Urea cycle; Arginine and Proline Metabolism	1.836	0.607	0.547	1.11	0.267
m-tyramine	HMDB0004989	Amino Acid	Tyrosine Metabolism	0.464	-0.767	0.537	-1.429	0.153
glycocholate	HMDB0000138	Lipid	Primary Bile Acid Metabolism	0.958	-0.043	0.388	-0.11	0.9124
glucuronide of C12H20O3 (4)*	NA	Partially Characterized Molecules	Partially Characterized Molecules	0.674	-0.395	0.376	-1.05	0.2936
3-hydroxyanthranilate	HMDB0001476	Amino Acid	Tryptophan Metabolism	1.746	0.557	0.537	1.037	0.2998
tryptophan	HMDB0000929	Amino Acid	Tryptophan Metabolism	0.554	-0.59	0.623	-0.948	0.343
isoleucine	HMDB0000172	Amino Acid	Leucine, Isoleucine and Valine Metabolism	0.42	-0.868	0.584	-1.486	0.1372
homovanillate (HVA)	HMDB0000118	Amino Acid	Tyrosine Metabolism	0.55	-0.598	0.427	-1.402	0.1611
prolylglycine	HMDB0011178	Peptide	Dipeptide	0.62	-0.479	0.403	-1.186	0.2355
homocitrulline	HMDB0000679	Amino Acid	Urea cycle; Arginine and Proline Metabolism	2.706	0.996	0.577	1.726	0.0844
cis-urocanate	HMDB0034174	Amino Acid	Histidine Metabolism	1.601	0.47	0.511	0.921	0.3572
butyrylputrescine/isobutyrylputrescine	NA	Amino Acid	Polyamine Metabolism	0.74	-0.301	0.361	-0.834	0.4042
gamma-glutamyl-epsilon-lysine	HMDB0003869	Peptide	Gamma-glutamyl Amino Acid	0.92	-0.083	0.413	-0.201	0.8406
3-aminoisobutyrate	HMDB0002166	Nucleotide	Pyrimidine Metabolism, Thymine containing	1.769	0.57	0.44	1.297	0.1948
trans-3,4-methyleneheptanoylcarnitine	NA	Lipid	Fatty Acid Metabolism (Acyl Carnitine, Monounsaturated)	1.797	0.586	0.549	1.068	0.2853
guanidinoacetate	HMDB0000128	Amino Acid	Creatine Metabolism	1.523	0.421	0.531	0.792	0.4282
2'-deoxyadenosine	HMDB0000101	Nucleotide	Purine Metabolism, Adenine containing	0.769	-0.263	0.475	-0.554	0.5798
N-acetylalanine	HMDB0000766	Amino Acid	Alanine and Aspartate Metabolism	0.363	-1.012	0.521	-1.942	0.0521
asparagine	HMDB0000168	Amino Acid	Alanine and Aspartate Metabolism	1.412	0.345	0.617	0.559	0.576
11-ketoetiocholanolone glucuronide	NA	Lipid	Androgenic Steroids	1.534	0.428	0.49	0.874	0.3823
alpha-CEHC taurine*	NA	Cofactors and Vitamins	Tocopherol Metabolism	1.501	0.406	0.516	0.787	0.4312
N-formylmethionine	HMDB0001015	Amino Acid	Methionine, Cysteine, SAM and Taurine Metabolism	0.678	-0.389	0.484	-0.803	0.422
thiamin (Vitamin B1)	HMDB0000235	Cofactors and Vitamins	Thiamine Metabolism	1.78	0.576	0.458	1.259	0.2079
aspartate	HMDB0000191	Amino Acid	Alanine and Aspartate Metabolism	2.032	0.709	0.606	1.169	0.2424
spermidine	HMDB0001257	Amino Acid	Polyamine Metabolism	0.592	-0.525	0.465	-1.129	0.2589
orotate	HMDB0000226	Nucleotide	Pyrimidine Metabolism, Orotate containing	0.498	-0.698	0.422	-1.654	0.0981
N-acetylarginine	HMDB0004620	Amino Acid	Urea cycle; Arginine and Proline Metabolism	1.12	0.114	0.602	0.189	0.8504
phenylacetylcarnitine	NA	Peptide	Acetylated Peptides	1.566	0.449	0.382	1.174	0.2405
N-acetylglutamine	HMDB0006029	Amino Acid	Glutamate Metabolism	1.022	0.021	0.478	0.045	0.9642
quinolinate	HMDB0000232	Cofactors and Vitamins	Nicotinate and Nicotinamide Metabolism	0.978	-0.022	0.594	-0.037	0.9707
3-hydroxyadipate	HMDB0000345	Lipid	Fatty Acid, Dicarboxylate	1.721	0.543	0.667	0.814	0.4156
decanoylcarnitine (C10)	HMDB0000651	Lipid	Fatty Acid Metabolism (Acyl Carnitine, Medium Chain)	0.841	-0.174	0.442	-0.393	0.6943
N4-acetylcytidine	HMDB0005923	Nucleotide	Pyrimidine Metabolism, Cytidine containing	0.387	-0.95	0.541	-1.756	0.0791
5alpha-androstan-3beta,17beta-diol disulfate	HMDB00493	Lipid	Androgenic Steroids	0.687	-0.375	0.423	-0.887	0.3751
tryptophan betaine	HMDB0061115	Amino Acid	Tryptophan Metabolism	0.804	-0.218	0.369	-0.592	0.5541
neopterin	HMDB0000838,HMDB0000845	Cofactors and Vitamins	Pterin Metabolism	0.688	-0.375	0.555	-0.675	0.4997
1-palmitoyl-2-arachidonoyl-GPC (16:0/20:4n6)	HMDB0007982	Lipid	Phosphatidylcholine (PC)	1.311	0.271	0.53	0.51	0.6099
carnitine of C10H14O2 (1)*	NA	Partially Characterized Molecules	Partially Characterized Molecules	1.268	0.238	0.465	0.511	0.6094
S-1-pyrroline-5-carboxylate	HMDB0001301	Amino Acid	Glutamate Metabolism	1.334	0.288	0.457	0.631	0.5283
glucuronide of C8H14O2 (3)*	NA	Partially Characterized Molecules	Partially Characterized Molecules	0.936	-0.066	0.468	-0.142	0.8874
2-aminooctanoate	HMDB0000991	Lipid	Fatty Acid, Amino	1.203	0.185	0.481	0.384	0.701
tyramine	HMDB0000306	Amino Acid	Tyrosine Metabolism	0.606	-0.5	0.51	-0.981	0.3267
4-hydroxycinnamate sulfate	NA	Amino Acid	Tyrosine Metabolism	0.773	-0.258	0.41	-0.628	0.5301
1-palmitoyl-2-linoleoyl-GPC (16:0/18:2)	HMDB0007973	Lipid	Phosphatidylcholine (PC)	1.079	0.076	0.477	0.16	0.8726
fructosyllysine	HMDB0034879	Amino Acid	Lysine Metabolism	0.39	-0.941	0.484	-1.945	0.0518
thymine	HMDB0000262	Nucleotide	Pyrimidine Metabolism, Thymine containing	1.603	0.472	0.563	0.837	0.4025
riboflavin (Vitamin B2)	HMDB0000244	Cofactors and Vitamins	Riboflavin Metabolism	1.217	0.196	0.423	0.464	0.643
3-sulfo-L-alanine	HMDB0002757	Amino Acid	Methionine, Cysteine, SAM and Taurine Metabolism	1.323	0.28	0.424	0.661	0.5088
2-hydroxyglutarate	HMDB0059655	Lipid	Fatty Acid, Dicarboxylate	0.82	-0.199	0.431	-0.462	0.6441
trigonelline (N'-methylnicotinate)	HMDB0000875	Cofactors and Vitamins	Nicotinate and Nicotinamide Metabolism	2.099	0.741	0.544	1.363	0.173
pterin	HMDB0000802	Cofactors and Vitamins	Pterin Metabolism	0.381	-0.964	0.578	-1.668	0.0953
21-hydroxypregnenolone disulfate	NA	Lipid	Pregnenolone Steroids	1.477	0.39	0.45	0.866	0.3863
phenylacetylvaline	NA	Peptide	Acetylated Peptides	0.698	-0.36	0.445	-0.809	0.4182
delta-CEHC	NA	Cofactors and Vitamins	Tocopherol Metabolism	1.155	0.144	0.44	0.328	0.7429
N1-methylinosine	HMDB0002721	Nucleotide	Purine Metabolism, (Hypo)Xanthine/Inosine containing	1.038	0.037	0.714	0.052	0.9587
oxindolylalanine	NA	Amino Acid	Tryptophan Metabolism	0.361	-1.018	0.494	-2.061	0.0393
hydroxy-N6,N6,N6-trimethyllysine*	NA	Amino Acid	Lysine Metabolism	0.983	-0.017	0.647	-0.027	0.9785
gamma-glutamylphenylalanine	HMDB0000594	Peptide	Gamma-glutamyl Amino Acid	0.675	-0.392	0.498	-0.788	0.4307
chenodeoxycholic acid sulfate (2)	NA	Lipid	Primary Bile Acid Metabolism	0.766	-0.267	0.344	-0.777	0.4374
alpha-hydroxyisovalerate	HMDB0000407	Amino Acid	Leucine, Isoleucine and Valine Metabolism	0.609	-0.496	0.514	-0.964	0.3348
2,3-dihydroxy-2-methylbutyrate	HMDB0029576	Amino Acid	Leucine, Isoleucine and Valine Metabolism	3.307	1.196	0.494	2.42	0.0155
5alpha-androstan-3beta,17alpha-diol disulfate	HMDB0094682	Lipid	Androgenic Steroids	1.457	0.376	0.373	1.01	0.3125
acetylcarnitine (C2)	HMDB0000201	Lipid	Fatty Acid Metabolism (Acyl Carnitine, Short Chain)	1.517	0.417	0.456	0.915	0.3604
N-acetylglucosaminitol	NA	Carbohydrate	Aminosugar Metabolism	1.378	0.321	0.647	0.496	0.62
N-acetylcitrulline	HMDB0000856	Amino Acid	Urea cycle; Arginine and Proline Metabolism	1.018	0.018	0.445	0.04	0.9677
N-acetylmethionylphenylalanine	NA	Peptide	Dipeptide	0.459	-0.78	0.622	-1.253	0.2104
N-acetylhomocitrulline	NA	Amino Acid	Urea cycle; Arginine and Proline Metabolism	2.247	0.81	0.499	1.624	0.1044
urate	HMDB0000289	Nucleotide	Purine Metabolism, (Hypo)Xanthine/Inosine containing	1.252	0.225	0.703	0.32	0.7491
11-ketoetiocholanolone sulfate	NA	Lipid	Androgenic Steroids	1.406	0.341	0.418	0.815	0.415
glucuronide of C16H30O4 (1)*	NA	Partially Characterized Molecules	Partially Characterized Molecules	0.984	-0.016	0.338	-0.048	0.9619
N-acetylhistidine	HMDB0032055	Amino Acid	Histidine Metabolism	0.937	-0.066	0.627	-0.105	0.9167
cholate	HMDB0000619	Lipid	Primary Bile Acid Metabolism	0.849	-0.164	0.287	-0.573	0.5667
N6-carboxymethyllysine	HMDB0240347	Carbohydrate	Advanced Glycation End-product	0.542	-0.612	0.484	-1.265	0.2057
N-acetylproline	HMDB0094701	Amino Acid	Urea cycle; Arginine and Proline Metabolism	0.514	-0.665	0.489	-1.361	0.1736
5-(galactosylhydroxy)-L-lysine	NA	Amino Acid	Lysine Metabolism	0.558	-0.584	0.512	-1.141	0.2541
histidine	HMDB0000177	Amino Acid	Histidine Metabolism	0.647	-0.435	0.53	-0.82	0.4122
galactosylglycerol	HMDB0006790	Lipid	Galactosyl Glycerolipids	0.544	-0.609	0.423	-1.438	0.1504
ascorbic acid 2-sulfate	HMDB0060649	Cofactors and Vitamins	Ascorbate and Aldarate Metabolism	0.381	-0.966	0.58	-1.664	0.0961
fucose	HMDB0000174,HMDB0029196	Carbohydrate	Aminosugar Metabolism	0.67	-0.401	0.503	-0.798	0.4247
gamma-glutamylhistidine	HMDB0029151	Peptide	Gamma-glutamyl Amino Acid	0.781	-0.247	0.425	-0.58	0.5619
cortisol 21-sulfate	HMDB0062779	Lipid	Corticosteroids	0.987	-0.013	0.539	-0.024	0.9811
glucuronide of C8H16O2 (2)*	HMDB0010347	Partially Characterized Molecules	Partially Characterized Molecules	0.852	-0.16	0.345	-0.465	0.6419
N-acetyl-2-aminoadipate	NA	Amino Acid	Lysine Metabolism	0.764	-0.269	0.663	-0.406	0.685
serine	HMDB0000187	Amino Acid	Glycine, Serine and Threonine Metabolism	1.354	0.303	0.593	0.511	0.6092
cysteine-glutathione disulfide	HMDB0000656	Amino Acid	Glutathione Metabolism	0.933	-0.069	0.457	-0.151	0.8802
3-methylglutarate/2-methylglutarate	HMDB0000422,HMDB0000752	Lipid	Fatty Acid, Dicarboxylate	1.43	0.358	0.524	0.683	0.4946
3-hydroxyoctanoylcarnitine (1)	NA	Lipid	Fatty Acid Metabolism (Acyl Carnitine, Hydroxy)	0.953	-0.048	0.49	-0.097	0.9225
carboxyethyl-GABA	HMDB0002201	Amino Acid	Glutamate Metabolism	0.554	-0.591	0.464	-1.273	0.2029
m-tyramine sulfate	NA	Amino Acid	Tyrosine Metabolism	0.564	-0.572	0.342	-1.672	0.0946
3-hydroxyphenylacetoylglutamine	NA	Peptide	Acetylated Peptides	0.681	-0.384	0.394	-0.975	0.3296
4-hydroxyphenylpyruvate	HMDB0000707	Amino Acid	Tyrosine Metabolism	0.741	-0.3	0.377	-0.796	0.4262
tetrahydrocorticosterone glucuronide	NA	Lipid	Corticosteroids	0.966	-0.034	0.479	-0.071	0.9432
2-pentenoylglycine	NA	Lipid	Fatty Acid Metabolism (Acyl Glycine)	1.319	0.277	0.472	0.586	0.5577
threonine	HMDB0000167	Amino Acid	Glycine, Serine and Threonine Metabolism	1.265	0.235	0.555	0.424	0.6714
glucuronide of C10H18O2 (5)*	NA	Partially Characterized Molecules	Partially Characterized Molecules	0.713	-0.339	0.342	-0.99	0.3221
4-methylhexanoylglutamine	NA	Lipid	Fatty Acid Metabolism (Acyl Glutamine)	0.651	-0.429	0.451	-0.95	0.3419
N-acetyltaurine	HMDB0240253	Amino Acid	Methionine, Cysteine, SAM and Taurine Metabolism	0.366	-1.005	0.577	-1.743	0.0813
myristoleoylcarnitine (C14:1)*	HMDB0240588	Lipid	Fatty Acid Metabolism (Acyl Carnitine, Monounsaturated)	0.868	-0.142	0.306	-0.462	0.6438
3-carboxyadipate	NA	Lipid	Fatty Acid, Dicarboxylate	1.268	0.237	0.475	0.5	0.6171
1-methyladenine	HMDB0011599	Nucleotide	Purine Metabolism, Adenine containing	0.608	-0.498	0.372	-1.34	0.1804
3-methyl-2-oxovalerate	HMDB0000491	Amino Acid	Leucine, Isoleucine and Valine Metabolism	0.944	-0.057	0.481	-0.119	0.9055
3-hydroxyhexanoylcarnitine (1)	NA	Lipid	Fatty Acid Metabolism (Acyl Carnitine, Hydroxy)	1.011	0.011	0.577	0.018	0.9854
4-methylhexanoylglycine	NA	Lipid	Fatty Acid Metabolism (Acyl Glycine)	0.826	-0.192	0.406	-0.472	0.637
catechol glucuronide	HMDB0240490	Amino Acid	Tyrosine Metabolism	1.226	0.203	0.444	0.458	0.6467
cis-3,4-methyleneheptanoylcarnitine	NA	Lipid	Fatty Acid Metabolism (Acyl Carnitine, Medium Chain)	1.086	0.083	0.458	0.181	0.8563
glycine	HMDB0000123	Amino Acid	Glycine, Serine and Threonine Metabolism	0.713	-0.339	0.466	-0.727	0.4673
(2 or 3)-decenoate (10:1n7 or n8)	NA	Lipid	Medium Chain Fatty Acid	1.898	0.641	0.472	1.358	0.1744
fumarate	HMDB0000134	Energy	TCA Cycle	0.732	-0.312	0.505	-0.619	0.5359
carnosine	HMDB0000033	Amino Acid	Histidine Metabolism	0.58	-0.544	0.426	-1.277	0.2016
5-hydroxyindoleacetate	HMDB0000763	Amino Acid	Tryptophan Metabolism	0.856	-0.156	0.482	-0.323	0.7465
N-acetylphenylalanine	HMDB0000512	Amino Acid	Phenylalanine Metabolism	1.425	0.354	0.541	0.655	0.5128
1-carboxyethylleucine	NA	Amino Acid	Leucine, Isoleucine and Valine Metabolism	0.602	-0.508	0.51	-0.995	0.3195
S-adenosylhomocysteine (SAH)	HMDB00939	Amino Acid	Methionine, Cysteine, SAM and Taurine Metabolism	0.81	-0.211	0.594	-0.354	0.723
succinylglutamine	NA	Amino Acid	Glutamate Metabolism	0.826	-0.191	0.632	-0.302	0.7627
alanine	HMDB0000161	Amino Acid	Alanine and Aspartate Metabolism	0.614	-0.487	0.56	-0.87	0.3844
cis-3,4-methyleneheptanoylglycine	NA	Lipid	Fatty Acid Metabolism (Acyl Glycine)	1.2	0.182	0.475	0.383	0.7017
1-stearoyl-2-arachidonoyl-GPE (18:0/20:4)	HMDB0009003	Lipid	Phosphatidylethanolamine (PE)	0.858	-0.153	0.495	-0.309	0.7574
N-succinyl-isoleucine	NA	Amino Acid	Leucine, Isoleucine and Valine Metabolism	0.451	-0.795	0.547	-1.453	0.1463
methionine	HMDB0000696	Amino Acid	Methionine, Cysteine, SAM and Taurine Metabolism	1.179	0.164	0.506	0.325	0.7455
phenylalanylhydroxyproline*	HMDB0011176	Peptide	Dipeptide	1.02	0.02	0.558	0.036	0.9716
2-butenoylglycine	NA	Lipid	Fatty Acid Metabolism (Acyl Glycine)	1.382	0.323	0.55	0.588	0.5569
ascorbate (Vitamin C)	HMDB0000044	Cofactors and Vitamins	Ascorbate and Aldarate Metabolism	0.737	-0.305	0.376	-0.812	0.4169
3-hydroxyisobutyrate	HMDB0000023,HMDB0000336	Amino Acid	Leucine, Isoleucine and Valine Metabolism	0.831	-0.185	0.583	-0.318	0.7508
glucuronide of C14H22O4 (3)*	NA	Partially Characterized Molecules	Partially Characterized Molecules	0.577	-0.549	0.407	-1.351	0.1765
N-acetyl-cadaverine	HMDB0002284	Amino Acid	Lysine Metabolism	0.575	-0.553	0.301	-1.835	0.0664
glucuronide of C9H10O4 (1)*	NA	Partially Characterized Molecules	Partially Characterized Molecules	0.556	-0.587	0.322	-1.821	0.0686
glutamine conjugate of C8H12O2 (2)*	NA	Partially Characterized Molecules	Partially Characterized Molecules	1.082	0.079	0.445	0.176	0.86
N6-carboxyethyllysine	NA	Amino Acid	Lysine Metabolism	0.772	-0.258	0.489	-0.529	0.5971
S-adenosylmethionine (SAM)	HMDB0001185	Amino Acid	Methionine, Cysteine, SAM and Taurine Metabolism	0.27	-1.31	0.588	-2.229	0.0258
2-aminoheptanoate	HMDB0094649	Lipid	Fatty Acid, Amino	1.44	0.364	0.49	0.743	0.4575
valylleucine	HMDB0029131	Peptide	Dipeptide	1.017	0.017	0.529	0.031	0.9749
cysteinylglycine disulfide*	HMDB0000709	Amino Acid	Glutathione Metabolism	0.624	-0.471	0.609	-0.773	0.4394
androstenediol (3beta,17beta) disulfate (2)	HMDB0240313	Lipid	Androgenic Steroids	1.381	0.323	0.411	0.786	0.432
1,5-anhydroglucitol (1,5-AG)	HMDB0002712	Carbohydrate	Glycolysis, Gluconeogenesis, and Pyruvate Metabolism	1.163	0.151	0.494	0.306	0.7595
gamma-glutamyltyrosine	HMDB0011741	Peptide	Gamma-glutamyl Amino Acid	0.784	-0.243	0.395	-0.615	0.5385
spermine	HMDB0001256	Amino Acid	Polyamine Metabolism	1.244	0.219	0.422	0.518	0.6048
carboxymethylarginine	HMDB39111	Amino Acid	Urea cycle; Arginine and Proline Metabolism	0.631	-0.46	0.509	-0.905	0.3656
tigloylglycine	HMDB0000959	Amino Acid	Leucine, Isoleucine and Valine Metabolism	0.569	-0.565	0.557	-1.013	0.3109
glucuronide of C10H14O2 (2)*	NA	Partially Characterized Molecules	Partially Characterized Molecules	0.568	-0.565	0.339	-1.668	0.0953
mevalonolactone	HMDB0006024	Lipid	Mevalonate Metabolism	0.369	-0.998	0.516	-1.936	0.0528
guanosine	HMDB0000133	Nucleotide	Purine Metabolism, Guanine containing	0.82	-0.199	0.445	-0.447	0.6548
lithocholate sulfate (1)	NA	Lipid	Secondary Bile Acid Metabolism	0.659	-0.417	0.373	-1.118	0.2634
cytosine	HMDB0000630	Nucleotide	Pyrimidine Metabolism, Cytidine containing	0.633	-0.458	0.382	-1.199	0.2305
N-acetylkynurenine (2)	HMDB0240342	Amino Acid	Tryptophan Metabolism	1.814	0.596	0.419	1.422	0.1551
beta-hydroxyisovalerate	HMDB0000754	Amino Acid	Leucine, Isoleucine and Valine Metabolism	0.553	-0.593	0.542	-1.094	0.274
succinoyltaurine	NA	Amino Acid	Methionine, Cysteine, SAM and Taurine Metabolism	1.139	0.13	0.478	0.273	0.7848
propionylcarnitine (C3)	HMDB0000824	Lipid	Fatty Acid Metabolism (also BCAA Metabolism)	1.603	0.472	0.403	1.171	0.2414
serotonin	HMDB0000259	Amino Acid	Tryptophan Metabolism	1.424	0.353	0.482	0.734	0.4632
epiandrosterone glucuronide	NA	Lipid	Androgenic Steroids	1.187	0.172	0.514	0.334	0.7384
malate	HMDB0031518,HMDB0000156,HMDB0000744	Energy	TCA Cycle	0.915	-0.089	0.517	-0.172	0.8632
dopamine 4-sulfate	HMDB0004148	Amino Acid	Tyrosine Metabolism	0.639	-0.449	0.396	-1.131	0.2579
decadienedioic acid (C10:2-DC)**	NA	Lipid	Fatty Acid, Dicarboxylate	0.933	-0.069	0.443	-0.156	0.8757
N,N-dimethyl-pro-pro	NA	Peptide	Modified Peptides	0.709	-0.344	0.761	-0.452	0.6515
glutarate (C5-DC)	HMDB0000661	Lipid	Fatty Acid, Dicarboxylate	1.68	0.519	0.533	0.973	0.3304
1-palmitoyl-2-oleoyl-GPC (16:0/18:1)	HMDB0007972	Lipid	Phosphatidylcholine (PC)	0.983	-0.017	0.457	-0.038	0.97
phenylacetylaspartate	HMDB29355	Peptide	Acetylated Peptides	0.919	-0.084	0.41	-0.205	0.8373
isocaproylglutamine	NA	Lipid	Fatty Acid Metabolism (Acyl Glutamine)	0.748	-0.291	0.454	-0.641	0.5216
3-hydroxybutyrate (BHBA)	HMDB0000442,HMDB0000357,HMDB0000011	Lipid	Ketone Bodies	1.148	0.138	0.466	0.295	0.768
4-hydroxyphenylacetylglutamine	NA	Peptide	Acetylated Peptides	0.656	-0.422	0.403	-1.047	0.2953
imidazole propionate	HMDB0002271	Amino Acid	Histidine Metabolism	0.529	-0.638	0.393	-1.624	0.1043
taurocholenate sulfate*	NA	Lipid	Secondary Bile Acid Metabolism	1.021	0.021	0.433	0.048	0.9619
p-cresol glucuronide*	HMDB0011686	Amino Acid	Tyrosine Metabolism	1.135	0.126	0.404	0.313	0.7542
4-guanidinobutanoate	HMDB0003464	Amino Acid	Guanidino and Acetamido Metabolism	1.152	0.142	0.539	0.263	0.7925
citramalate	HMDB0000426	Amino Acid	Glutamate Metabolism	0.552	-0.595	0.491	-1.212	0.2256
glucuronide of C10H18O2 (1)*	NA	Partially Characterized Molecules	Partially Characterized Molecules	1.073	0.071	0.27	0.262	0.7932
3-methyl-2-oxobutyrate	HMDB0000019	Amino Acid	Leucine, Isoleucine and Valine Metabolism	0.912	-0.092	0.58	-0.159	0.874
glycine conjugate of C6H10O2 (1)*	NA	Partially Characterized Molecules	Partially Characterized Molecules	1.037	0.036	0.424	0.085	0.9319
oxalate (ethanedioate)	HMDB0002329	Cofactors and Vitamins	Ascorbate and Aldarate Metabolism	2.036	0.711	0.529	1.344	0.1791
aconitate [cis or trans]	HMDB0000958,HMDB000072	Energy	TCA Cycle	0.521	-0.652	0.695	-0.937	0.3486
N-methylleucine	NA	Amino Acid	Leucine, Isoleucine and Valine Metabolism	1.223	0.201	0.287	0.701	0.4835
glutamine conjugate of C10H16O2 (2)*	NA	Partially Characterized Molecules	Partially Characterized Molecules	0.796	-0.228	0.46	-0.496	0.6201
ribonate	HMDB0000867	Carbohydrate	Pentose Metabolism	0.858	-0.153	0.62	-0.246	0.8054
N-methylproline	HMDB0094696	Amino Acid	Urea cycle; Arginine and Proline Metabolism	0.703	-0.352	0.281	-1.255	0.2096
N,N,N-trimethyl-5-aminovalerate	NA	Amino Acid	Lysine Metabolism	1.454	0.374	0.478	0.784	0.4329
beta-hydroxyisovaleroylcarnitine	NA	Amino Acid	Leucine, Isoleucine and Valine Metabolism	0.502	-0.689	0.665	-1.037	0.2999
3-methoxytyramine	HMDB0000022	Amino Acid	Tyrosine Metabolism	0.937	-0.065	0.545	-0.118	0.9057
indolepropionylglycine	NA	Amino Acid	Tryptophan Metabolism	1.264	0.234	0.4	0.585	0.5582
3-methylcytidine	HMDB0240577	Nucleotide	Pyrimidine Metabolism, Cytidine containing	0.445	-0.81	0.682	-1.189	0.2345
cholesterol sulfate	HMDB00653	Lipid	Sterol	0.853	-0.159	0.45	-0.354	0.7237
biopterin	HMDB0000468	Cofactors and Vitamins	Tetrahydrobiopterin Metabolism	0.326	-1.121	0.585	-1.915	0.0555
1-carboxyethylphenylalanine	NA	Amino Acid	Phenylalanine Metabolism	1.12	0.114	0.517	0.22	0.8259
behenoyl sphingomyelin (d18:1/22:0)*	HMDB0012103	Lipid	Sphingomyelins	0.833	-0.183	0.51	-0.358	0.7201
4-hydroxyphenylacetoylcarnitine	NA	Amino Acid	Tyrosine Metabolism	0.562	-0.576	0.383	-1.504	0.1325
tetrahydrocortisone glucuronide (4)	NA	Lipid	Corticosteroids	0.585	-0.536	0.548	-0.978	0.3283
phenylacetylthreonine	NA	Peptide	Acetylated Peptides	0.953	-0.048	0.441	-0.108	0.9138
N-formylkynurenine	HMDB01200	Amino Acid	Tryptophan Metabolism	0.956	-0.045	0.461	-0.098	0.9223
tryptamine	HMDB0000303	Amino Acid	Tryptophan Metabolism	0.564	-0.572	0.418	-1.369	0.1711
cyclo(pro-sulfo-tyr)*	NA	Peptide	Dipeptide	1.009	0.009	0.436	0.02	0.9839
3-hydroxyphenylacetate sulfate	NA	Amino Acid	Tyrosine Metabolism	0.809	-0.212	0.401	-0.529	0.5969
gentisate	HMDB0000152	Amino Acid	Tyrosine Metabolism	1.108	0.102	0.449	0.228	0.8196
phenol glucuronide	HMDB0060014	Amino Acid	Tyrosine Metabolism	0.999	-0.001	0.346	-0.003	0.9974
trans-3,4-methyleneheptanoylglycine	NA	Lipid	Fatty Acid Metabolism (Acyl Glycine)	0.69	-0.37	0.481	-0.769	0.4418
chiro-inositol	HMDB0240209	Lipid	Inositol Metabolism	1.262	0.232	0.313	0.743	0.4573
methylsuccinoylcarnitine	NA	Amino Acid	Leucine, Isoleucine and Valine Metabolism	1.964	0.675	0.523	1.29	0.1972
gulonate*	HMDB0003290	Cofactors and Vitamins	Ascorbate and Aldarate Metabolism	0.54	-0.616	0.608	-1.013	0.3112
glycerophosphoglycerol	HMDB0240316	Lipid	Glycerolipid Metabolism	1.016	0.016	0.541	0.03	0.9763
gamma-glutamylleucine	HMDB0011171	Peptide	Gamma-glutamyl Amino Acid	0.68	-0.386	0.434	-0.889	0.3741
3-hydroxysuberate	HMDB0000325	Lipid	Fatty Acid, Monohydroxy	0.889	-0.117	0.419	-0.28	0.7798
cytidine	HMDB0000089	Nucleotide	Pyrimidine Metabolism, Cytidine containing	1.445	0.368	0.442	0.834	0.4042
2,3-dihydroxy-3-methylvalerate	HMDB0012140	Amino Acid	Leucine, Isoleucine and Valine Metabolism	0.797	-0.226	0.316	-0.717	0.4736
3'-a-sialyl-N-acetyllactosamine	HMDB0006581	Carbohydrate	Aminosugar Metabolism	0.553	-0.593	0.606	-0.978	0.3282
3-hydroxydodecanedioate*	HMDB0000413	Lipid	Fatty Acid, Dicarboxylate	0.767	-0.265	0.429	-0.616	0.5376
2-aminoadipate	HMDB0000510	Amino Acid	Lysine Metabolism	0.859	-0.152	0.554	-0.274	0.7842
lactodifucotetraose	NA	Carbohydrate	Disaccharides and Oligosaccharides	1.043	0.042	0.486	0.087	0.9304
glycerophosphorylcholine (GPC)	HMDB0000086	Lipid	Phospholipid Metabolism	1.171	0.158	0.606	0.26	0.7945
N-acetylaspartate (NAA)	HMDB0000812	Amino Acid	Alanine and Aspartate Metabolism	0.976	-0.024	0.646	-0.037	0.9707
glucuronide of C12H20O3 (1)*	NA	Partially Characterized Molecules	Partially Characterized Molecules	0.683	-0.381	0.252	-1.508	0.1315
N6-methyllysine	HMDB0002038	Amino Acid	Lysine Metabolism	0.724	-0.323	0.358	-0.905	0.3655
1-palmitoyl-2-oleoyl-GPE (16:0/18:1)	HMDB0005320	Lipid	Phosphatidylethanolamine (PE)	0.644	-0.439	0.358	-1.226	0.2201
N1-Methyl-2-pyridone-5-carboxamide	HMDB0004193	Cofactors and Vitamins	Nicotinate and Nicotinamide Metabolism	0.996	-0.004	0.566	-0.007	0.9946
carnitine	HMDB0000062	Lipid	Carnitine Metabolism	1.771	0.572	0.439	1.303	0.1926
andro steroid monosulfate C19H28O6S (1)*	HMDB0002759	Lipid	Androgenic Steroids	1.461	0.379	0.399	0.951	0.3417
3,4-dihydroxyphenylacetate sulfate	NA	Amino Acid	Tyrosine Metabolism	0.775	-0.254	0.404	-0.63	0.5288
trans-2-hexenoylglycine	NA	Lipid	Fatty Acid Metabolism (Acyl Glycine)	1.374	0.318	0.48	0.662	0.5079
trans-4-hydroxyproline	HMDB0000725	Amino Acid	Urea cycle; Arginine and Proline Metabolism	1.455	0.375	0.405	0.926	0.3544
3-indoxyl sulfate	HMDB0000682	Amino Acid	Tryptophan Metabolism	0.98	-0.02	0.525	-0.038	0.9695
6-sialyl-N-acetyllactosamine	HMDB0006584	Carbohydrate	Aminosugar Metabolism	1.068	0.066	0.513	0.128	0.8978
indoleacetoylcarnitine*	NA	Amino Acid	Tryptophan Metabolism	0.805	-0.216	0.344	-0.629	0.5296
N3-methyluridine	HMDB0004813	Nucleotide	Pyrimidine Metabolism, Uracil containing	0.935	-0.067	0.603	-0.111	0.9115
alpha-CEHC glucuronide*	HMDB0062445	Cofactors and Vitamins	Tocopherol Metabolism	1.037	0.036	0.49	0.074	0.9408
isoputreanine	HMDB0006009	Amino Acid	Polyamine Metabolism	0.44	-0.821	0.592	-1.388	0.1651
glutamate	HMDB0000148	Amino Acid	Glutamate Metabolism	0.673	-0.396	0.53	-0.748	0.4545
1-(1-enyl-palmitoyl)-2-arachidonoyl-GPE (P-16:0/20:4)*	HMDB0011352	Lipid	Plasmalogen	0.804	-0.219	0.527	-0.415	0.6783
glutamine conjugate of C6H10O2 (2)*	NA	Partially Characterized Molecules	Partially Characterized Molecules	0.954	-0.047	0.524	-0.09	0.9284
2-methylserine	NA	Amino Acid	Glycine, Serine and Threonine Metabolism	0.531	-0.633	0.568	-1.115	0.2647
succinate	HMDB0000254	Energy	TCA Cycle	1.25	0.223	0.564	0.396	0.6922
sedoheptulose-7-phosphate	HMDB0001068	Carbohydrate	Pentose Phosphate Pathway	1.097	0.093	0.432	0.214	0.8305
2-oxoarginine*	HMDB0004225	Amino Acid	Urea cycle; Arginine and Proline Metabolism	0.604	-0.504	0.533	-0.945	0.3446
1-methylnicotinamide	HMDB0000699	Cofactors and Vitamins	Nicotinate and Nicotinamide Metabolism	0.527	-0.641	0.56	-1.145	0.2522
2-hydroxysebacate	HMDB0000424	Lipid	Fatty Acid, Dicarboxylate	0.739	-0.302	0.454	-0.666	0.5057
xanthopterin	NA	Cofactors and Vitamins	Pterin Metabolism	0.76	-0.274	0.539	-0.509	0.6106
2'-O-methyluridine	HMDB0240328	Nucleotide	Pyrimidine Metabolism, Uracil containing	1.773	0.573	0.535	1.069	0.2849
4-methyl-2-oxopentanoate	HMDB0000695	Amino Acid	Leucine, Isoleucine and Valine Metabolism	1.263	0.234	0.547	0.427	0.6694
lysine	HMDB0003405	Amino Acid	Lysine Metabolism	0.894	-0.112	0.427	-0.262	0.7934
1-(1-enyl-stearoyl)-2-arachidonoyl-GPE (P-18:0/20:4)*	HMDB0005779	Lipid	Plasmalogen	0.889	-0.118	0.498	-0.236	0.8131
N-carbamoylvaline	NA	Amino Acid	Leucine, Isoleucine and Valine Metabolism	2.002	0.694	0.633	1.097	0.2724
alpha-tocopherol	HMDB0001893	Cofactors and Vitamins	Tocopherol Metabolism	1.91	0.647	0.696	0.93	0.3522
L-urobilin	HMDB0004159	Cofactors and Vitamins	Hemoglobin and Porphyrin Metabolism	0.691	-0.37	0.303	-1.22	0.2226
methylsuccinate	HMDB0001844	Amino Acid	Leucine, Isoleucine and Valine Metabolism	1.3	0.263	0.58	0.453	0.6505
glycoursodeoxycholic acid sulfate (1)	NA	Lipid	Secondary Bile Acid Metabolism	0.482	-0.731	0.35	-2.087	0.0369
galactonate	HMDB0000565	Carbohydrate	Fructose, Mannose and Galactose Metabolism	1.075	0.072	0.37	0.195	0.8455
3-methoxytyramine sulfate	NA	Amino Acid	Tyrosine Metabolism	1.012	0.011	0.467	0.025	0.9804
11beta-hydroxyandrosterone glucuronide	HMDB0010351	Lipid	Androgenic Steroids	0.771	-0.26	0.481	-0.542	0.588
pyridoxamine	HMDB0001431	Cofactors and Vitamins	Vitamin B6 Metabolism	0.517	-0.659	0.549	-1.202	0.2294
erythronate*	HMDB0000613	Carbohydrate	Aminosugar Metabolism	0.486	-0.722	0.752	-0.96	0.3373
vanillactate	HMDB0000913	Amino Acid	Tyrosine Metabolism	0.782	-0.247	0.31	-0.796	0.4263
11beta-hydroxyandrosterone sulfate (1)	NA	Lipid	Androgenic Steroids	1.887	0.635	0.433	1.466	0.1426
glutamine_degradant*	NA	Partially Characterized Molecules	Partially Characterized Molecules	0.45	-0.799	0.633	-1.262	0.2069
5-hydroxymethyl-2-furoic acid	HMDB0002432	Amino Acid	Tyrosine Metabolism	0.96	-0.041	0.386	-0.106	0.9154
3-ureidoisobutyrate	HMDB0002031	Nucleotide	Pyrimidine Metabolism, Uracil containing	0.788	-0.239	0.473	-0.505	0.6136
pyridoxal	HMDB0001545	Cofactors and Vitamins	Vitamin B6 Metabolism	0.637	-0.451	0.508	-0.89	0.3737
3,4-dihydroxyphenylacetate	HMDB0001336	Amino Acid	Tyrosine Metabolism	0.635	-0.454	0.46	-0.988	0.323
alpha-CEHC glycine*	NA	Cofactors and Vitamins	Tocopherol Metabolism	0.892	-0.114	0.431	-0.264	0.7918
S-methylcysteine	HMDB0002108	Amino Acid	Methionine, Cysteine, SAM and Taurine Metabolism	1.524	0.421	0.405	1.039	0.2988
cortisol 21-glucuronide	NA	Lipid	Corticosteroids	0.897	-0.109	0.546	-0.199	0.8422
dehydroepiandrosterone glucuronide	HMDB0010348	Lipid	Androgenic Steroids	1.139	0.13	0.401	0.326	0.7447
4-octenedioate	HMDB0004982	Lipid	Fatty Acid, Dicarboxylate	0.761	-0.273	0.543	-0.503	0.6152
1-carboxyethyltyrosine	NA	Amino Acid	Tyrosine Metabolism	1.202	0.184	0.546	0.336	0.7367
1,2-dipalmitoyl-GPC (16:0/16:0)	HMDB0000564	Lipid	Phosphatidylcholine (PC)	0.972	-0.029	0.565	-0.051	0.9595
N-acetylvaline	HMDB0011757	Amino Acid	Leucine, Isoleucine and Valine Metabolism	0.665	-0.407	0.612	-0.665	0.5058
pantothenate	HMDB0000210	Cofactors and Vitamins	Pantothenate and CoA Metabolism	1.943	0.664	0.641	1.036	0.3
3-hydroxyphenylacetoylcarnitine	NA	Amino Acid	Tyrosine Metabolism	0.855	-0.156	0.356	-0.439	0.661
taurolithocholate 3-sulfate	HMDB0002580	Lipid	Secondary Bile Acid Metabolism	1.017	0.017	0.407	0.041	0.9675
3-hydroxydecanoylcarnitine	HMDB0061636	Lipid	Fatty Acid Metabolism (Acyl Carnitine, Hydroxy)	1.432	0.359	0.469	0.766	0.4435
nicotinate ribonucleoside	HMDB0006809	Cofactors and Vitamins	Nicotinate and Nicotinamide Metabolism	0.995	-0.005	0.498	-0.011	0.9914
gamma-glutamylisoleucine*	HMDB0011170	Peptide	Gamma-glutamyl Amino Acid	0.418	-0.873	0.635	-1.376	0.169
glyco-beta-muricholate**	NA	Lipid	Primary Bile Acid Metabolism	0.553	-0.592	0.361	-1.643	0.1003
3-carboxy-4-methyl-5-propyl-2-furanpropanoate (CMPF)	HMDB0061112	Lipid	Fatty Acid, Dicarboxylate	0.937	-0.066	0.313	-0.209	0.8344
dopamine 3-O-sulfate	HMDB0006275	Amino Acid	Tyrosine Metabolism	0.671	-0.399	0.387	-1.031	0.3025
glycine conjugate of C10H14O2 (1)*	NA	Partially Characterized Molecules	Partially Characterized Molecules	1.068	0.066	0.506	0.13	0.8967
azeloylcarnitine (C9-DC)	NA	Lipid	Fatty Acid Metabolism (Acyl Carnitine, Dicarboxylate)	0.632	-0.459	0.366	-1.254	0.2098
phenylacetylglycine	HMDB0000821	Peptide	Acetylated Peptides	0.7	-0.357	0.414	-0.863	0.3882
N1-methyladenosine	HMDB0003331	Nucleotide	Purine Metabolism, Adenine containing	1.075	0.072	0.59	0.123	0.9024
acisoga	HMDB0061384	Amino Acid	Polyamine Metabolism	0.988	-0.013	0.568	-0.022	0.9824
4-hydroxyphenylacetylglycine	HMDB0000735	Peptide	Acetylated Peptides	0.764	-0.269	0.383	-0.703	0.4823
cortolone glucuronide (1)	NA	Lipid	Corticosteroids	1.37	0.315	0.572	0.55	0.5822
threonate	HMDB0062620,HMDB0000943	Cofactors and Vitamins	Ascorbate and Aldarate Metabolism	0.922	-0.081	0.631	-0.128	0.8979
pregnenediol disulfate (C21H34O8S2)*	NA	Lipid	Pregnenolone Steroids	1.481	0.392	0.404	0.971	0.3317
trans-urocanate	HMDB0000301	Amino Acid	Histidine Metabolism	0.681	-0.385	0.606	-0.636	0.5251
N-carbamoylalanine	NA	Amino Acid	Alanine and Aspartate Metabolism	0.662	-0.413	0.537	-0.768	0.4422
2-methylbutyrylglycine	HMDB0000339	Amino Acid	Leucine, Isoleucine and Valine Metabolism	1.102	0.097	0.508	0.191	0.8486
cysteinylglycine	HMDB0000078	Amino Acid	Glutathione Metabolism	0.552	-0.594	0.523	-1.135	0.2564
homocarnosine	HMDB0000745	Amino Acid	Histidine Metabolism	0.759	-0.276	0.541	-0.51	0.6101
gamma-glutamylvaline	HMDB0011172	Peptide	Gamma-glutamyl Amino Acid	0.46	-0.776	0.647	-1.199	0.2307
bilirubin degradation product, C16H18N2O5 (1)**	NA	Partially Characterized Molecules	Partially Characterized Molecules	0.714	-0.336	0.514	-0.654	0.5131
betaine	HMDB0000043	Amino Acid	Glycine, Serine and Threonine Metabolism	1.189	0.173	0.511	0.338	0.7352
allantoic acid	HMDB0001209	Nucleotide	Purine Metabolism, (Hypo)Xanthine/Inosine containing	1.229	0.206	0.468	0.44	0.6598
3-methoxytyrosine	HMDB0001434	Amino Acid	Tyrosine Metabolism	0.789	-0.237	0.325	-0.728	0.4665
hexanoylglutamine	NA	Lipid	Fatty Acid Metabolism (Acyl Glutamine)	0.889	-0.118	0.459	-0.257	0.7974
glutamine conjugate of C8H12O2 (1)*	NA	Partially Characterized Molecules	Partially Characterized Molecules	1.002	0.002	0.552	0.003	0.9976
phenyllactate (PLA)	HMDB0000779,HMDB0000563	Amino Acid	Phenylalanine Metabolism	0.807	-0.214	0.345	-0.621	0.5345
malonylcarnitine	HMDB0002095	Lipid	Fatty Acid Synthesis	0.839	-0.176	0.456	-0.386	0.6994
N6-succinyladenosine	HMDB0000912	Nucleotide	Purine Metabolism, Adenine containing	0.562	-0.575	0.571	-1.007	0.314
tiglylcarnitine (C5:1-DC)	HMDB0002366	Amino Acid	Leucine, Isoleucine and Valine Metabolism	0.464	-0.768	0.665	-1.156	0.2475
taurochenodeoxycholic acid 3-sulfate	HMDB0002486	Lipid	Secondary Bile Acid Metabolism	0.982	-0.018	0.395	-0.046	0.9637
3-hydroxyproline	HMDB0002113	Amino Acid	Urea cycle; Arginine and Proline Metabolism	1.154	0.144	0.462	0.311	0.7558
dehydroandrosterone glucuronide	NA	Lipid	Androgenic Steroids	1.062	0.06	0.492	0.121	0.9033
guanine	HMDB0000132	Nucleotide	Purine Metabolism, Guanine containing	0.575	-0.553	0.537	-1.03	0.3028
isoleucylhydroxyproline*	HMDB0028908	Peptide	Dipeptide Derivative	1.231	0.208	0.571	0.364	0.7157
2-hydroxyadipate	HMDB0000321	Lipid	Fatty Acid, Dicarboxylate	1.099	0.095	0.47	0.202	0.8402
11-dehydrocorticosterone sulfate	NA	Lipid	Corticosteroids	0.802	-0.221	0.418	-0.528	0.5976
5-aminovalerate	HMDB0003355	Amino Acid	Lysine Metabolism	0.848	-0.165	0.452	-0.366	0.7145
dihydrobiopterin	HMDB0000038	Cofactors and Vitamins	Tetrahydrobiopterin Metabolism	0.593	-0.522	0.515	-1.014	0.3108
methylurea	NA	Amino Acid	Urea cycle; Arginine and Proline Metabolism	1.373	0.317	0.486	0.652	0.5141
N2,N2-dimethylguanosine	HMDB0004824	Nucleotide	Purine Metabolism, Guanine containing	0.584	-0.538	0.728	-0.739	0.46
butenoylcarnitine (C4:1)	NA	Lipid	Fatty Acid Metabolism (Acyl Carnitine, Monounsaturated)	0.945	-0.056	0.636	-0.088	0.9295
adenosine 3',5'-cyclic monophosphate (cAMP)	HMDB0000058	Nucleotide	Purine Metabolism, Adenine containing	0.738	-0.303	0.681	-0.445	0.6561
valine	HMDB0000883	Amino Acid	Leucine, Isoleucine and Valine Metabolism	0.584	-0.537	0.66	-0.813	0.416
3-methyladipate	HMDB0000555	Lipid	Fatty Acid, Dicarboxylate	0.733	-0.311	0.516	-0.602	0.5471
N1-methylguanosine	HMDB0001563	Nucleotide	Purine Metabolism, Guanine containing	0.457	-0.782	0.56	-1.396	0.1626
2-octenoylglycine	HMDB0094801	Lipid	Fatty Acid Metabolism (Acyl Glycine)	1.087	0.084	0.437	0.192	0.8481
anserine	HMDB0000194	Amino Acid	Histidine Metabolism	0.636	-0.452	0.289	-1.567	0.1172
N-methyl-GABA	NA	Amino Acid	Glutamate Metabolism	1.064	0.062	0.42	0.148	0.8822
adenine	HMDB0000034	Nucleotide	Purine Metabolism, Adenine containing	1.223	0.201	0.517	0.389	0.6971
8-methoxykynurenate	HMDB0060426	Amino Acid	Tryptophan Metabolism	0.976	-0.024	0.477	-0.05	0.9599
3-hydroxy-3-methylglutarate	HMDB0000355	Lipid	Mevalonate Metabolism	0.735	-0.308	0.65	-0.474	0.6352
glycoursodeoxycholate	HMDB0000708	Lipid	Secondary Bile Acid Metabolism	0.718	-0.331	0.339	-0.976	0.3293
N-acetyl-1-methylhistidine*	HMDB0240340	Amino Acid	Histidine Metabolism	1.192	0.175	0.519	0.338	0.7355
N-acetylisoleucine	HMDB0061684	Amino Acid	Leucine, Isoleucine and Valine Metabolism	0.515	-0.664	0.595	-1.117	0.2641
12-dehydrocholate	HMDB00400	Lipid	Secondary Bile Acid Metabolism	0.866	-0.144	0.308	-0.466	0.641
7-methylguanine	HMDB0000897	Nucleotide	Purine Metabolism, Guanine containing	0.371	-0.993	0.622	-1.596	0.1105
glucuronide of C10H18O2 (12)*	NA	Partially Characterized Molecules	Partially Characterized Molecules	0.823	-0.195	0.503	-0.387	0.6985
cholesterol	HMDB0000067	Lipid	Sterol	0.951	-0.051	0.51	-0.099	0.9208
phenylacetylserine	NA	Peptide	Acetylated Peptides	0.646	-0.437	0.478	-0.914	0.3607
2,3-dihydroxy-5-methylthio-4-pentenoate (DMTPA)*	HMDB0240388	Amino Acid	Methionine, Cysteine, SAM and Taurine Metabolism	0.478	-0.738	0.632	-1.168	0.2429
pyridoxine (Vitamin B6)	HMDB0000239	Cofactors and Vitamins	Vitamin B6 Metabolism	0.585	-0.536	0.623	-0.861	0.3894
tetrahydrocortisone	HMDB0000903	Lipid	Corticosteroids	1.11	0.105	0.454	0.231	0.8176
N-acetyltyrosine	HMDB0000866	Amino Acid	Tyrosine Metabolism	1.322	0.279	0.497	0.562	0.574
nicotinamide	HMDB0001406	Cofactors and Vitamins	Nicotinate and Nicotinamide Metabolism	0.81	-0.211	0.543	-0.389	0.6974
glucuronide of C10H18O2 (11)*	NA	Partially Characterized Molecules	Partially Characterized Molecules	0.88	-0.127	0.479	-0.266	0.7904
N,N-dimethylalanine	NA	Amino Acid	Alanine and Aspartate Metabolism	1.458	0.377	0.47	0.802	0.4227
3-carboxy-4-methyl-5-pentyl-2-furanpropionate (3-CMPFP)**	HMDB0061643	Lipid	Fatty Acid, Dicarboxylate	1.693	0.527	0.388	1.357	0.1749
pentose acid*	HMDB0000892	Partially Characterized Molecules	Partially Characterized Molecules	1.011	0.011	0.433	0.026	0.9793
17alpha-hydroxypregnanolone glucuronide	NA	Lipid	Pregnenolone Steroids	0.928	-0.074	0.44	-0.169	0.8656
dimethylarginine (SDMA + ADMA)	HMDB0003334,HMDB0001539	Amino Acid	Urea cycle; Arginine and Proline Metabolism	0.671	-0.399	0.772	-0.517	0.6053
suberoylcarnitine (C8-DC)	NA	Lipid	Fatty Acid Metabolism (Acyl Carnitine, Dicarboxylate)	0.629	-0.463	0.464	-0.998	0.3181
N-octanoylglutamine	NA	Lipid	Fatty Acid Metabolism (Acyl Glutamine)	1.013	0.013	0.478	0.027	0.9784
5-hydroxyhexanoate	HMDB0000409,HMDB0000525	Lipid	Fatty Acid, Monohydroxy	0.935	-0.067	0.43	-0.156	0.876
glycodeoxycholate	HMDB00631	Lipid	Secondary Bile Acid Metabolism	0.722	-0.326	0.342	-0.954	0.3401
cortolone glucuronide (2)	HMDB0010320	Lipid	Corticosteroids	1.205	0.186	0.569	0.328	0.743
phenylacetylglutamate	HMDB0059772	Peptide	Acetylated Peptides	1.025	0.025	0.469	0.053	0.9578
alpha-ketoglutaramate*	HMDB0001552	Amino Acid	Glutamate Metabolism	0.751	-0.287	0.522	-0.55	0.5826
cysteine	HMDB0000574	Amino Acid	Methionine, Cysteine, SAM and Taurine Metabolism	0.628	-0.465	0.683	-0.681	0.4959
4-hydroxyglutamate	HMDB0001344	Amino Acid	Glutamate Metabolism	1.048	0.047	0.527	0.089	0.9289
1-carboxyethylhistidine	NA	Amino Acid	Histidine Metabolism	0.736	-0.307	0.515	-0.596	0.5511
lactate	HMDB0000190	Carbohydrate	Glycolysis, Gluconeogenesis, and Pyruvate Metabolism	0.654	-0.425	0.538	-0.789	0.4303
ribulose/xylulose	HMDB0000621,HMDB0000751,HMDB0001644,HMDB0003371	Carbohydrate	Pentose Metabolism	1.843	0.612	0.564	1.085	0.2779
suberate (C8-DC)	HMDB0000893	Lipid	Fatty Acid, Dicarboxylate	0.67	-0.4	0.567	-0.705	0.481
octanoylcarnitine (C8)	HMDB0000791	Lipid	Fatty Acid Metabolism (Acyl Carnitine, Medium Chain)	1.484	0.395	0.47	0.84	0.4012
N-acetyl-3-methylhistidine*	HMDB0240341	Amino Acid	Histidine Metabolism	0.843	-0.17	0.367	-0.464	0.6427
lanthionine	NA	Amino Acid	Methionine, Cysteine, SAM and Taurine Metabolism	0.511	-0.671	0.57	-1.176	0.2394
imidazole lactate	HMDB0002320	Amino Acid	Histidine Metabolism	1.424	0.353	0.593	0.596	0.551
2S,3R-dihydroxybutyrate	HMDB0002453	Lipid	Fatty Acid, Dihydroxy	1.414	0.347	0.675	0.513	0.6078
N2-acetyllysine	HMDB0000446	Amino Acid	Lysine Metabolism	0.944	-0.057	0.519	-0.111	0.9119
(R)-3-hydroxybutyrylcarnitine	HMDB0013127	Lipid	Fatty Acid Metabolism (Acyl Carnitine, Hydroxy)	1.353	0.303	0.389	0.778	0.4366
picolinoylglycine	HMDB0059766	Lipid	Fatty Acid Metabolism (Acyl Glycine)	0.815	-0.204	0.61	-0.335	0.7376
glucuronide of C10H18O2 (9)*	NA	Partially Characterized Molecules	Partially Characterized Molecules	1.139	0.13	0.342	0.381	0.7034
arabitol/xylitol	HMDB0001851,HMDB0000568,HMDB0002917	Carbohydrate	Pentose Metabolism	0.601	-0.509	0.607	-0.838	0.4023
isovalerylglutamine	NA	Amino Acid	Leucine, Isoleucine and Valine Metabolism	0.705	-0.35	0.564	-0.621	0.5343
carnitine of C10H14O2 (4)*	NA	Partially Characterized Molecules	Partially Characterized Molecules	0.858	-0.153	0.44	-0.347	0.7285
isocitrate	HMDB0001874	Energy	TCA Cycle	0.99	-0.01	0.516	-0.019	0.9848
N-acetylcarnosine	HMDB0012881	Amino Acid	Histidine Metabolism	0.82	-0.198	0.572	-0.346	0.7296
hydroxyasparagine**	HMDB32332	Amino Acid	Alanine and Aspartate Metabolism	0.717	-0.333	0.716	-0.465	0.6416
N6,N6-dimethyllysine	HMDB0013287	Amino Acid	Lysine Metabolism	0.474	-0.746	0.535	-1.393	0.1635
bilirubin degradation product, C16H18N2O5 (3)**	NA	Partially Characterized Molecules	Partially Characterized Molecules	0.631	-0.46	0.581	-0.792	0.4282
cystine	HMDB0000192	Amino Acid	Methionine, Cysteine, SAM and Taurine Metabolism	0.82	-0.199	0.412	-0.482	0.6296
xanthine	HMDB0000292	Nucleotide	Purine Metabolism, (Hypo)Xanthine/Inosine containing	0.62	-0.478	0.493	-0.97	0.3319
3-hydroxyoctanoylcarnitine (2)	NA	Lipid	Fatty Acid Metabolism (Acyl Carnitine, Hydroxy)	1.291	0.256	0.428	0.598	0.5501
glycocholenate sulfate*	NA	Lipid	Secondary Bile Acid Metabolism	0.541	-0.614	0.482	-1.273	0.2031
tauro-beta-muricholate	HMDB0000932	Lipid	Primary Bile Acid Metabolism	0.785	-0.241	0.375	-0.644	0.5197
carnitine of C10H14O2 (5)*	NA	Partially Characterized Molecules	Partially Characterized Molecules	0.82	-0.198	0.423	-0.468	0.6397
cyclo(pro-hydroxypro)*	NA	Peptide	Dipeptide	1.091	0.087	0.515	0.169	0.8655
uracil	HMDB0000300	Nucleotide	Pyrimidine Metabolism, Uracil containing	1.266	0.236	0.591	0.4	0.6893
tricarballylate	HMDB0031193	Energy	TCA Cycle	1.044	0.043	0.418	0.104	0.9175
glycerophosphoethanolamine	HMDB0000114	Lipid	Phospholipid Metabolism	0.453	-0.792	0.523	-1.514	0.13
N6-acetyllysine	HMDB0000206	Amino Acid	Lysine Metabolism	0.446	-0.807	0.653	-1.236	0.2165
trimethylamine N-oxide	HMDB0000925	Lipid	Phospholipid Metabolism	0.951	-0.05	0.555	-0.09	0.9286
N-acetylmethionine	HMDB0011745	Amino Acid	Methionine, Cysteine, SAM and Taurine Metabolism	0.681	-0.385	0.574	-0.671	0.5024
acetylagmatine	NA	Amino Acid	Polyamine Metabolism	0.816	-0.203	0.349	-0.581	0.561
sphingosine	HMDB0000252	Lipid	Sphingosines	1.016	0.016	0.475	0.034	0.9732
N-acetyl-isoputreanine	NA	Amino Acid	Polyamine Metabolism	0.671	-0.4	0.583	-0.685	0.4933
putrescine	HMDB0001414	Amino Acid	Polyamine Metabolism	1.161	0.149	0.412	0.362	0.7175
androstenediol (3beta,17beta) disulfate (1)	HMDB0240313	Lipid	Androgenic Steroids	1.289	0.254	0.367	0.693	0.4884
leucine	HMDB0000687	Amino Acid	Leucine, Isoleucine and Valine Metabolism	0.714	-0.337	0.625	-0.539	0.5897
3alpha,21-dihydroxy-5beta-pregnane-11,20-dione 21-glucuronide	NA	Lipid	Corticosteroids	0.889	-0.117	0.488	-0.24	0.8102
mesaconate (methylfumarate)	HMDB0000749	Energy	TCA Cycle	0.873	-0.136	0.55	-0.247	0.8048
argininate*	HMDB0003148	Amino Acid	Urea cycle; Arginine and Proline Metabolism	0.857	-0.154	0.653	-0.236	0.8134
N-acetyl-2-aminooctanoate*	HMDB0059745	Lipid	Fatty Acid, Amino	0.831	-0.186	0.468	-0.397	0.6915
N2-acetyl,N6,N6-dimethyllysine	NA	Amino Acid	Lysine Metabolism	1.139	0.13	0.429	0.304	0.7615
1-methyl-5-imidazoleacetate	HMDB04988	Amino Acid	Histidine Metabolism	0.762	-0.272	0.416	-0.654	0.5129
tetrahydrocortisone glucuronide (5)	NA	Lipid	Corticosteroids	0.797	-0.227	0.558	-0.407	0.6838
guanosine-3',5'-cyclic monophosphate (cGMP)	HMDB0001314	Nucleotide	Purine Metabolism, Guanine containing	0.513	-0.668	0.62	-1.077	0.2815
isobutyrylcarnitine (C4)	HMDB0000736	Amino Acid	Leucine, Isoleucine and Valine Metabolism	1.064	0.062	0.562	0.11	0.9122
taurine	HMDB0000251	Amino Acid	Methionine, Cysteine, SAM and Taurine Metabolism	0.645	-0.438	0.496	-0.882	0.3776
1-carboxyethylvaline	NA	Amino Acid	Leucine, Isoleucine and Valine Metabolism	0.563	-0.574	0.539	-1.064	0.2871
N-succinyl-leucine	NA	Amino Acid	Leucine, Isoleucine and Valine Metabolism	0.551	-0.597	0.557	-1.071	0.284
dimethylglycine	HMDB0000092	Amino Acid	Glycine, Serine and Threonine Metabolism	0.617	-0.483	0.494	-0.976	0.3288
5-hydroxylysine	HMDB0000450	Amino Acid	Lysine Metabolism	0.787	-0.239	0.424	-0.563	0.5736
1-stearoyl-2-oleoyl-GPC (18:0/18:1)	HMDB0008038	Lipid	Phosphatidylcholine (PC)	0.863	-0.147	0.47	-0.313	0.754
3-ureidopropionate	HMDB0000026	Nucleotide	Pyrimidine Metabolism, Uracil containing	1.154	0.144	0.578	0.249	0.8037
kynurenine	HMDB0000684	Amino Acid	Tryptophan Metabolism	1.13	0.122	0.479	0.255	0.7985
glycochenodeoxycholate 3-sulfate	HMDB0002409,HMDB0002496,HMDB0002497	Lipid	Primary Bile Acid Metabolism	0.783	-0.245	0.417	-0.588	0.5565
glutamine conjugate of C6H10O2 (1)*	NA	Partially Characterized Molecules	Partially Characterized Molecules	0.367	-1.003	0.536	-1.872	0.0612
phenethylamine	HMDB0012275	Amino Acid	Phenylalanine Metabolism	0.826	-0.191	0.378	-0.505	0.6137
bilirubin degradation product, C16H18N2O5 (4)**	NA	Partially Characterized Molecules	Partially Characterized Molecules	0.447	-0.806	0.527	-1.53	0.1261
phenylacetyl-beta-alanine	NA	Peptide	Acetylated Peptides	0.624	-0.472	0.346	-1.363	0.1729
proline	HMDB0000162,HMDB0003411	Amino Acid	Urea cycle; Arginine and Proline Metabolism	1.348	0.299	0.548	0.545	0.5855
3'-sialyllactose	HMDB0000825	Carbohydrate	Disaccharides and Oligosaccharides	0.813	-0.207	0.502	-0.412	0.68
lactose	HMDB0041627	Carbohydrate	Disaccharides and Oligosaccharides	1.459	0.378	0.564	0.67	0.503
3-phosphoglycerate	HMDB0000807	Carbohydrate	Glycolysis, Gluconeogenesis, and Pyruvate Metabolism	0.954	-0.047	0.467	-0.101	0.9195
sphingomyelin (d18:1/24:1, d18:2/24:0)*	HMDB0012107	Lipid	Sphingomyelins	0.939	-0.063	0.508	-0.123	0.9018
guanidinosuccinate	HMDB0003157	Amino Acid	Guanidino and Acetamido Metabolism	1.429	0.357	0.647	0.552	0.5807
1-methylhypoxanthine	HMDB0013141	Nucleotide	Purine Metabolism, (Hypo)Xanthine/Inosine containing	0.81	-0.21	0.444	-0.474	0.6355
phenylacetylhistidine	NA	Peptide	Acetylated Peptides	1.127	0.119	0.475	0.251	0.8017
2-hydroxy-4-(methylthio)butanoic acid	HMDB0037115	Amino Acid	Methionine, Cysteine, SAM and Taurine Metabolism	0.631	-0.46	0.403	-1.143	0.2529
ribitol	HMDB0002917,HMDB0001851,HMDB0000568,HMDB0000508	Carbohydrate	Pentose Metabolism	0.445	-0.809	0.589	-1.373	0.1698
N6,N6,N6-trimethyllysine	HMDB0001325	Amino Acid	Lysine Metabolism	0.764	-0.269	0.67	-0.401	0.6881
2R,3R-dihydroxybutyrate	HMDB0000498	Lipid	Fatty Acid, Dihydroxy	1.479	0.392	0.669	0.585	0.5585
tyramine O-sulfate	HMDB0006409	Amino Acid	Tyrosine Metabolism	0.929	-0.074	0.272	-0.271	0.7866
5-oxoproline	HMDB0000267	Amino Acid	Glutathione Metabolism	0.966	-0.034	0.684	-0.05	0.9599
3-heptenoylglutamine	NA	Lipid	Fatty Acid Metabolism (Acyl Glutamine)	0.683	-0.382	0.521	-0.733	0.4636
4-acetamidobutanoate	HMDB0003681	Amino Acid	Polyamine Metabolism	0.691	-0.369	0.618	-0.597	0.5503
3-hydroxyhexanoylcarnitine (2)	NA	Lipid	Fatty Acid Metabolism (Acyl Carnitine, Hydroxy)	1.042	0.041	0.458	0.089	0.929
phenylacetyltaurine	NA	Peptide	Acetylated Peptides	0.937	-0.065	0.453	-0.144	0.8853
phenylalanylglycine	HMDB0028995	Peptide	Dipeptide	1.271	0.24	0.589	0.408	0.6836
glucuronide of C19H28O4 (2)*	NA	Partially Characterized Molecules	Partially Characterized Molecules	1.163	0.151	0.34	0.444	0.6568
picolinate	HMDB0002243	Amino Acid	Tryptophan Metabolism	0.753	-0.283	0.537	-0.527	0.598
uric acid ribonucleoside*	HMDB0029920	Nucleotide	Purine Metabolism, (Hypo)Xanthine/Inosine containing	0.85	-0.162	0.55	-0.294	0.7685
ornithine	HMDB0000214	Amino Acid	Urea cycle; Arginine and Proline Metabolism	0.759	-0.275	0.585	-0.471	0.6374
4-imidazoleacetate	HMDB0002024	Amino Acid	Histidine Metabolism	1.137	0.128	0.54	0.237	0.8124
N-delta-acetylornithine	HMDB0003357	Amino Acid	Urea cycle; Arginine and Proline Metabolism	1.069	0.066	0.489	0.136	0.8921
indolelactate	HMDB0000671	Amino Acid	Tryptophan Metabolism	1.347	0.298	0.452	0.659	0.51
pimeloylcarnitine/3-methyladipoylcarnitine (C7-DC)	NA	Lipid	Fatty Acid Metabolism (Acyl Carnitine, Dicarboxylate)	0.498	-0.697	0.505	-1.378	0.1682
7-hydroxyindole sulfate	NA	Amino Acid	Tryptophan Metabolism	0.851	-0.162	0.471	-0.343	0.7314
5-hydroxypicolinic acid	NA	Amino Acid	Tryptophan Metabolism	0.739	-0.303	0.472	-0.641	0.5214
urea	HMDB0000294	Amino Acid	Urea cycle; Arginine and Proline Metabolism	1.687	0.523	0.631	0.828	0.4075
phenylalanine	HMDB0000159	Amino Acid	Phenylalanine Metabolism	0.838	-0.177	0.661	-0.268	0.7889
maleate	HMDB0000176	Lipid	Fatty Acid, Dicarboxylate	0.687	-0.375	0.498	-0.754	0.451
6'-sialyllactose	HMDB0006569	Carbohydrate	Disaccharides and Oligosaccharides	1.236	0.212	0.473	0.449	0.6536
cholic acid glucuronide	HMDB0002577	Lipid	Primary Bile Acid Metabolism	0.789	-0.237	0.383	-0.618	0.5366
1-methylhistidine	HMDB0000001	Amino Acid	Histidine Metabolism	0.843	-0.17	0.639	-0.266	0.79
2-methylbutyrylcarnitine (C5)	HMDB0000378	Amino Acid	Leucine, Isoleucine and Valine Metabolism	0.963	-0.038	0.535	-0.071	0.9433
ascorbic acid 3-sulfate*	NA	Cofactors and Vitamins	Ascorbate and Aldarate Metabolism	0.883	-0.124	0.587	-0.212	0.8323
3-hydroxykynurenine	HMDB0000732	Amino Acid	Tryptophan Metabolism	0.913	-0.091	0.384	-0.236	0.8131
taurocyamine	HMDB0003584	Amino Acid	Methionine, Cysteine, SAM and Taurine Metabolism	0.934	-0.068	0.36	-0.189	0.8504
2'-O-methylcytidine	NA	Nucleotide	Pyrimidine Metabolism, Cytidine containing	1.028	0.028	0.626	0.044	0.9646
arginine	HMDB0000517	Amino Acid	Urea cycle; Arginine and Proline Metabolism	0.837	-0.178	0.529	-0.337	0.7362
argininosuccinate	HMDB0000052	Amino Acid	Urea cycle; Arginine and Proline Metabolism	0.937	-0.065	0.51	-0.128	0.8981
phosphate	HMDB0001429	Energy	Oxidative Phosphorylation	0.763	-0.27	0.587	-0.46	0.6457
glutamine	HMDB0000641	Amino Acid	Glutamate Metabolism	0.816	-0.204	0.589	-0.346	0.7293
5-methyluridine (ribothymidine)	HMDB0000884	Nucleotide	Pyrimidine Metabolism, Uracil containing	1.391	0.33	0.551	0.598	0.5496
taurodeoxycholic acid 3-sulfate	NA	Lipid	Secondary Bile Acid Metabolism	0.614	-0.488	0.399	-1.224	0.2211
5-methylthioribose**	HMDB0001087	Amino Acid	Methionine, Cysteine, SAM and Taurine Metabolism	0.609	-0.496	0.696	-0.712	0.4764
1-ribosyl-imidazoleacetate*	HMDB0002331	Amino Acid	Histidine Metabolism	0.827	-0.19	0.56	-0.339	0.7348
citraconate/glutaconate	HMDB0000634,HMDB0000620	Energy	TCA Cycle	0.873	-0.136	0.414	-0.328	0.7431
3-hydroxy-2-ethylpropionate	HMDB0000396	Amino Acid	Leucine, Isoleucine and Valine Metabolism	1.349	0.299	0.511	0.586	0.5579
2-octenoylglutamine	NA	Lipid	Fatty Acid Metabolism (Acyl Glutamine)	0.908	-0.097	0.499	-0.194	0.8463
2-methylhexanoylcarnitine	NA	Lipid	Fatty Acid Metabolism (Acyl Carnitine, Medium Chain)	1.051	0.05	0.492	0.101	0.9199
(N(1) + N(8))-acetylspermidine	HMDB0002189,HMDB0001276	Amino Acid	Polyamine Metabolism	0.571	-0.561	0.565	-0.993	0.3206
phenylacetylglutamine	HMDB0006344	Peptide	Acetylated Peptides	0.857	-0.154	0.6	-0.257	0.7971
N-methylhydantoin	HMDB0003646	Amino Acid	Creatine Metabolism	0.891	-0.115	0.359	-0.32	0.749
hexanoylglycine	HMDB0000701	Lipid	Fatty Acid Metabolism (Acyl Glycine)	1.199	0.181	0.446	0.406	0.6847
5-methylthioadenosine (MTA)	HMDB0001173	Amino Acid	Polyamine Metabolism	1.352	0.302	0.472	0.639	0.5228
glucuronide of C19H28O4 (1)*	NA	Partially Characterized Molecules	Partially Characterized Molecules	1.053	0.051	0.304	0.169	0.8657
3-amino-2-piperidone	HMDB0000323	Amino Acid	Urea cycle; Arginine and Proline Metabolism	0.486	-0.721	0.542	-1.331	0.1833
homocitrate	HMDB0003518	Energy	TCA Cycle	1.161	0.15	0.601	0.249	0.8035
glucuronide of C10H18O2 (8)*	NA	Partially Characterized Molecules	Partially Characterized Molecules	0.902	-0.103	0.254	-0.406	0.6845
pro-hydroxy-pro	HMDB0006695	Amino Acid	Urea cycle; Arginine and Proline Metabolism	1.019	0.019	0.503	0.037	0.9702
nicotinamide riboside	HMDB0000855	Cofactors and Vitamins	Nicotinate and Nicotinamide Metabolism	1.041	0.04	0.44	0.09	0.928
laurylcarnitine (C12)	HMDB000225	Lipid	Fatty Acid Metabolism (Acyl Carnitine, Medium Chain)	0.951	-0.05	0.448	-0.112	0.9105
6-bromotryptophan	NA	Amino Acid	Tryptophan Metabolism	0.578	-0.548	0.571	-0.959	0.3378
N-acetylglycine	HMDB0000532	Amino Acid	Glycine, Serine and Threonine Metabolism	0.97	-0.03	0.408	-0.074	0.9409
xanthurenate	HMDB0000881	Amino Acid	Tryptophan Metabolism	1.132	0.124	0.52	0.239	0.8111
N-acetylleucine	HMDB0011756	Amino Acid	Leucine, Isoleucine and Valine Metabolism	0.837	-0.178	0.489	-0.364	0.7157
isobutyrylglycine	HMDB0000730	Amino Acid	Leucine, Isoleucine and Valine Metabolism	1.185	0.17	0.51	0.333	0.7389
lyxonate	HMDB0060255	Carbohydrate	Pentose Metabolism	1.173	0.159	0.543	0.293	0.7693
1-methylguanine	HMDB0003282	Nucleotide	Purine Metabolism, Guanine containing	0.73	-0.315	0.462	-0.682	0.4954
glutamine conjugate of C7H12O2*	NA	Partially Characterized Molecules	Partially Characterized Molecules	0.727	-0.319	0.509	-0.626	0.5311
pregnenetriol disulfate*	NA	Lipid	Pregnenolone Steroids	0.894	-0.112	0.416	-0.269	0.7876
androsterone glucuronide	HMDB0002829	Lipid	Androgenic Steroids	0.866	-0.144	0.43	-0.335	0.738
1-methyl-4-imidazoleacetate	HMDB0002820	Amino Acid	Histidine Metabolism	0.831	-0.185	0.541	-0.342	0.7325
gamma-glutamylglutamine	HMDB0011738	Peptide	Gamma-glutamyl Amino Acid	1.055	0.053	0.395	0.135	0.8927
glucuronide of C12H22O4 (2)*	NA	Partially Characterized Molecules	Partially Characterized Molecules	0.708	-0.345	0.387	-0.892	0.3724
glucarate (saccharate)	HMDB0000663	Cofactors and Vitamins	Ascorbate and Aldarate Metabolism	1.413	0.346	0.392	0.883	0.3774
leucylhydroxyproline*	HMDB0028930	Peptide	Dipeptide Derivative	0.902	-0.103	0.545	-0.189	0.8502
N2-acetyl,N6-methyllysine	NA	Amino Acid	Lysine Metabolism	0.969	-0.031	0.401	-0.078	0.9378
5,6-dihydrouridine	HMDB0000497	Nucleotide	Pyrimidine Metabolism, Uracil containing	0.606	-0.502	0.765	-0.656	0.5117
glutamine conjugate of C9H16O2 (1)*	NA	Partially Characterized Molecules	Partially Characterized Molecules	0.795	-0.229	0.49	-0.467	0.6405
sarcosine	HMDB0000271	Amino Acid	Glycine, Serine and Threonine Metabolism	0.753	-0.283	0.407	-0.696	0.4864
glucuronide of C8H14O2 (4)*	NA	Partially Characterized Molecules	Partially Characterized Molecules	0.91	-0.095	0.351	-0.27	0.7869
1-methyl-5-imidazolelactate	NA	Amino Acid	Histidine Metabolism	0.801	-0.222	0.393	-0.565	0.5721
3-hydroxysebacate	HMDB0000350	Lipid	Fatty Acid, Monohydroxy	1.053	0.051	0.487	0.105	0.9162
N-acetylglutamate	HMDB0001138	Amino Acid	Glutamate Metabolism	0.938	-0.064	0.592	-0.109	0.9133
adipoylcarnitine (C6-DC)	HMDB0061677	Lipid	Fatty Acid Metabolism (Acyl Carnitine, Dicarboxylate)	0.502	-0.689	0.505	-1.365	0.1723
N,N,N-trimethyl-alanylproline betaine (TMAP)	HMDB0240365	Amino Acid	Urea cycle; Arginine and Proline Metabolism	0.458	-0.781	0.728	-1.073	0.2831
N-acetyltryptophan	HMDB0013713	Amino Acid	Tryptophan Metabolism	1.051	0.049	0.517	0.096	0.9238
N-acetylglucosaminylasparagine	HMDB0000489	Carbohydrate	Aminosugar Metabolism	0.817	-0.202	0.623	-0.325	0.745
3-(3-amino-3-carboxypropyl)uridine*	NA	Nucleotide	Pyrimidine Metabolism, Uracil containing	0.529	-0.637	0.681	-0.936	0.3493
C-glycosyltryptophan	HMDB0240296	Amino Acid	Tryptophan Metabolism	0.706	-0.348	0.705	-0.493	0.6217
hypotaurine	HMDB0000965	Amino Acid	Methionine, Cysteine, SAM and Taurine Metabolism	0.826	-0.191	0.445	-0.429	0.668
glucose	HMDB0000122	Carbohydrate	Glycolysis, Gluconeogenesis, and Pyruvate Metabolism	1.144	0.135	0.495	0.272	0.7856
glucuronate	HMDB0000127	Carbohydrate	Aminosugar Metabolism	1.77	0.571	0.679	0.842	0.4
glutamine conjugate of C8H12O2 (3)*	NA	Partially Characterized Molecules	Partially Characterized Molecules	0.899	-0.106	0.416	-0.255	0.7985
glucuronide of C14H26O4 (1)*	NA	Partially Characterized Molecules	Partially Characterized Molecules	0.705	-0.35	0.38	-0.922	0.3563
nicotinamide N-oxide	HMDB0002730	Cofactors and Vitamins	Nicotinate and Nicotinamide Metabolism	0.921	-0.082	0.403	-0.203	0.8391
indoxyl glucuronide	HMDB0010319	Amino Acid	Tryptophan Metabolism	0.854	-0.158	0.412	-0.383	0.702
glucuronide of C14H26O4 (2)*	NA	Partially Characterized Molecules	Partially Characterized Molecules	0.71	-0.342	0.383	-0.894	0.3714
succinylcarnitine (C4-DC)	HMDB0061717	Energy	TCA Cycle	0.47	-0.755	0.592	-1.276	0.202
2-methylmalonylcarnitine (C4-DC)	HMDB0013133	Lipid	Fatty Acid Metabolism (also BCAA Metabolism)	0.768	-0.265	0.706	-0.375	0.7078
cortisol	HMDB0000063	Lipid	Corticosteroids	0.757	-0.279	0.426	-0.655	0.5127
glucuronide of C12H22O3 (1)*	NA	Partially Characterized Molecules	Partially Characterized Molecules	0.781	-0.247	0.371	-0.666	0.5055
5,6-dihydrouracil	HMDB0000076	Nucleotide	Pyrimidine Metabolism, Uracil containing	0.678	-0.388	0.655	-0.592	0.5535
N-acetylneuraminate	HMDB0000230	Carbohydrate	Aminosugar Metabolism	0.777	-0.252	0.715	-0.353	0.7241
isovalerylglycine	HMDB00678	Amino Acid	Leucine, Isoleucine and Valine Metabolism	1.019	0.019	0.512	0.038	0.97
3-methylcrotonylglycine	HMDB0000459	Amino Acid	Leucine, Isoleucine and Valine Metabolism	1.272	0.24	0.506	0.475	0.6347
tetrahydrocortisol sulfate (2)	NA	Lipid	Corticosteroids	0.612	-0.491	0.382	-1.285	0.1987
2-hydroxybutyrate/2-hydroxyisobutyrate	HMDB0000729,HMDB00008	Amino Acid	Glutathione Metabolism	0.719	-0.33	0.551	-0.599	0.5492
N-acetyl-aspartyl-glutamate (NAAG)	HMDB0001067	Amino Acid	Glutamate Metabolism	0.612	-0.491	0.595	-0.825	0.4094
sedoheptulose	HMDB0003219	Carbohydrate	Pentose Metabolism	1.116	0.11	0.442	0.248	0.8037
undecenoylcarnitine (C11:1)	NA	Lipid	Fatty Acid Metabolism (Acyl Carnitine, Monounsaturated)	1.377	0.32	0.435	0.735	0.4625
isovalerylcarnitine (C5)	HMDB0000688	Amino Acid	Leucine, Isoleucine and Valine Metabolism	1.338	0.291	0.394	0.74	0.4594
glycerol	HMDB0000131	Lipid	Glycerolipid Metabolism	0.732	-0.312	0.441	-0.707	0.4796
3-methylhistidine	HMDB0000479	Amino Acid	Histidine Metabolism	0.663	-0.411	0.341	-1.207	0.2276
arabonate/xylonate	HMDB0000539	Carbohydrate	Pentose Metabolism	0.734	-0.309	0.654	-0.472	0.6371
glucuronide of C14H22O4 (2)*	NA	Partially Characterized Molecules	Partially Characterized Molecules	1.011	0.011	0.469	0.023	0.9819
malonate	HMDB0000691	Lipid	Fatty Acid Synthesis	1.242	0.217	0.599	0.362	0.7172
glycolithocholate sulfate*	HMDB0002639	Lipid	Secondary Bile Acid Metabolism	0.729	-0.316	0.413	-0.766	0.4437
heptenedioate (C7:1-DC)*	NA	Lipid	Fatty Acid, Dicarboxylate	0.934	-0.068	0.555	-0.123	0.9023
cyclo(his-pro)	HMDB0002053	Peptide	Dipeptide	0.694	-0.365	0.578	-0.632	0.5274
methionine sulfone	HMDB0062174	Amino Acid	Methionine, Cysteine, SAM and Taurine Metabolism	1.293	0.257	0.608	0.423	0.6725
3-hydroxyoctanoylglycine	NA	Lipid	Fatty Acid Metabolism (Acyl Glycine)	1.271	0.24	0.439	0.546	0.5849
N-acetyl-beta-alanine	HMDB0061880	Nucleotide	Pyrimidine Metabolism, Uracil containing	1.299	0.262	0.612	0.428	0.6689
N6-methyladenosine	HMDB0004044	Nucleotide	Purine Metabolism, Adenine containing	1.365	0.311	0.391	0.794	0.4271
N6-carbamoylthreonyladenosine	HMDB0041623	Nucleotide	Purine Metabolism, Adenine containing	0.614	-0.488	0.636	-0.767	0.4433
homovanillate sulfate	HMDB11719	Amino Acid	Tyrosine Metabolism	0.914	-0.09	0.419	-0.215	0.8296
hexanoyltaurine	NA	Lipid	Endocannabinoid	0.883	-0.125	0.485	-0.257	0.7971
glycerophosphoserine*	NA	Lipid	Phospholipid Metabolism	0.66	-0.416	0.585	-0.711	0.4773
indole-3-carboxylate	HMDB0003320	Amino Acid	Tryptophan Metabolism	0.814	-0.206	0.448	-0.46	0.6458
1-(1-enyl-palmitoyl)-2-oleoyl-GPE (P-16:0/18:1)*	HMDB0011342	Lipid	Plasmalogen	0.825	-0.192	0.431	-0.446	0.6558
hexanoylcarnitine (C6)	HMDB0000756	Lipid	Fatty Acid Metabolism (Acyl Carnitine, Medium Chain)	1.477	0.39	0.508	0.768	0.4422
phenylacetylalanine	NA	Peptide	Acetylated Peptides	0.881	-0.126	0.403	-0.313	0.7542
lignoceroyl sphingomyelin (d18:1/24:0)	HMDB0011697	Lipid	Sphingomyelins	0.706	-0.348	0.486	-0.715	0.4746
methionine sulfoxide	HMDB0002005	Amino Acid	Methionine, Cysteine, SAM and Taurine Metabolism	1.04	0.04	0.547	0.073	0.9421
vanillylmandelate (VMA)	HMDB0000291	Amino Acid	Tyrosine Metabolism	0.638	-0.45	0.675	-0.666	0.5052
phenylacetylphenylalanine	HMDB0002372	Peptide	Acetylated Peptides	1.132	0.124	0.421	0.295	0.7681
carnitine of C10H14O2 (2)*	NA	Partially Characterized Molecules	Partially Characterized Molecules	1.084	0.08	0.508	0.158	0.8745
saccharopine	HMDB0000279	Amino Acid	Lysine Metabolism	1.135	0.127	0.471	0.269	0.7879
dopamine	HMDB0000073	Amino Acid	Tyrosine Metabolism	0.746	-0.293	0.425	-0.69	0.4902
pseudouridine	HMDB0000767	Nucleotide	Pyrimidine Metabolism, Uracil containing	0.765	-0.268	0.757	-0.354	0.7234
gamma-carboxyglutamate	HMDB0041900	Amino Acid	Glutamate Metabolism	0.955	-0.046	0.643	-0.071	0.943
3-(4-hydroxyphenyl)lactate	HMDB0000755	Amino Acid	Tyrosine Metabolism	1.221	0.199	0.453	0.441	0.6595
glucuronide of C10H18O2 (7)*	NA	Partially Characterized Molecules	Partially Characterized Molecules	0.811	-0.209	0.298	-0.702	0.4824
citrate	HMDB0000094	Energy	TCA Cycle	1.335	0.289	0.521	0.555	0.579
heptanoyl glycine	HMDB0013010	Lipid	Fatty Acid Metabolism (Acyl Glycine)	1.198	0.181	0.457	0.395	0.6929
N-octanoylglycine	HMDB0000832	Lipid	Fatty Acid Metabolism (Acyl Glycine)	2.328	0.845	0.506	1.669	0.0951
glucuronide of C12H22O4 (1)*	NA	Partially Characterized Molecules	Partially Characterized Molecules	0.735	-0.308	0.389	-0.792	0.4285
adenosine	HMDB0000050	Nucleotide	Purine Metabolism, Adenine containing	0.831	-0.185	0.553	-0.335	0.7376
tetrahydrocortisol glucuronide	NA	Lipid	Corticosteroids	0.814	-0.206	0.536	-0.384	0.7007
glucuronide of C12H20O3 (5)*	NA	Partially Characterized Molecules	Partially Characterized Molecules	0.826	-0.191	0.386	-0.496	0.62
N-formylanthranilic acid	HMDB0004089	Amino Acid	Tryptophan Metabolism	0.816	-0.203	0.5	-0.406	0.6847
cysteine s-sulfate	HMDB0000731	Amino Acid	Methionine, Cysteine, SAM and Taurine Metabolism	0.778	-0.251	0.531	-0.472	0.637
glycerate	HMDB0000139,HMDB0006372	Carbohydrate	Glycolysis, Gluconeogenesis, and Pyruvate Metabolism	0.932	-0.071	0.475	-0.149	0.8818
N-acetylputrescine	HMDB0002064	Amino Acid	Polyamine Metabolism	0.9	-0.106	0.602	-0.176	0.8605
glutarylcarnitine (C5-DC)	HMDB0013130	Amino Acid	Lysine Metabolism	0.97	-0.031	0.563	-0.054	0.9566
N-acetylhistamine	HMDB0013253	Amino Acid	Histidine Metabolism	0.957	-0.044	0.315	-0.139	0.8894
creatinine	HMDB0000562	Amino Acid	Creatine Metabolism	0.777	-0.252	0.715	-0.353	0.7241
isocaproylglycine	NA	Lipid	Fatty Acid Metabolism (Acyl Glycine)	0.871	-0.139	0.433	-0.32	0.7488
N-acetylserine	HMDB0002931	Amino Acid	Glycine, Serine and Threonine Metabolism	0.595	-0.519	0.557	-0.931	0.3517
homoarginine	HMDB0000670	Amino Acid	Urea cycle; Arginine and Proline Metabolism	0.889	-0.117	0.351	-0.334	0.7381
GlcNAc sulfate conjugate of C21H34O2 steroid**	NA	Partially Characterized Molecules	Partially Characterized Molecules	1.176	0.162	0.411	0.394	0.6934
suberylglycine	HMDB0000953	Lipid	Fatty Acid Metabolism (Acyl Glycine)	1.028	0.027	0.471	0.058	0.9538
palmitoyl sphingomyelin (d18:1/16:0)	HMDB0010169	Lipid	Sphingomyelins	0.884	-0.124	0.525	-0.235	0.8139
N-acetylthreonine	HMDB0062557	Amino Acid	Glycine, Serine and Threonine Metabolism	0.566	-0.568	0.639	-0.89	0.3735
N-acetylglucosamine/N-acetylgalactosamine	HMDB0000212,HMDB0000215	Carbohydrate	Aminosugar Metabolism	0.858	-0.153	0.718	-0.213	0.8312
2-O-methylascorbic acid	HMDB0240294	Cofactors and Vitamins	Ascorbate and Aldarate Metabolism	0.718	-0.331	0.611	-0.541	0.5883
7,8-dihydroneopterin	HMDB0002275	Cofactors and Vitamins	Pterin Metabolism	0.635	-0.453	0.48	-0.945	0.3448
isocitric lactone	NA	Energy	TCA Cycle	0.666	-0.406	0.534	-0.76	0.4471
pyridoxate	HMDB0000017	Cofactors and Vitamins	Vitamin B6 Metabolism	0.816	-0.204	0.573	-0.356	0.7219
dimethylmalonic acid	HMDB0002001	Lipid	Fatty Acid, Dicarboxylate	0.942	-0.06	0.507	-0.118	0.9058
phenylacetylmethionine	NA	Peptide	Acetylated Peptides	0.996	-0.005	0.417	-0.011	0.9914
