# Supplementary material for: Urinary Mass Spectrometry Profiles in Age-Related Macular Degeneration
Source: J Clin Med. 2022 Feb 11;11(4):940. doi: 10.3390/jcm11040940 (PMC8874679; doi:10.3390/jcm11040940)
Supplement: Supplementary file 1 [file jcm-11-00940-s001.zip › TableS4.xlsx]

## Sheet: TableS4
METABOLITE	HMDB	SUPER.PATHWAY	SUB.PATHWAY	ODDS.RATIO	BETA.COEFFICIENT	STANDARD.ERROR	T.SCORE	P.VALUE
indoleacetylglutamine	HMDB0013240	Amino Acid	Tryptophan Metabolism	0.349	-1.053	0.291	-3.618	0.0003
11-ketoetiocholanolone sulfate	NA	Lipid	Androgenic Steroids	1.753	0.561	0.258	2.177	0.0303
tetrahydrocortisol sulfate (2)	NA	Lipid	Corticosteroids	1.28	0.247	0.264	0.937	0.3495
adipate (C6-DC)	HMDB0000448	Lipid	Fatty Acid, Dicarboxylate	0.517	-0.66	0.318	-2.077	0.0387
sphingosine	HMDB0000252	Lipid	Sphingosines	0.664	-0.409	0.25	-1.639	0.1023
phosphoethanolamine	HMDB0000224	Lipid	Phospholipid Metabolism	1.752	0.561	0.291	1.927	0.0549
phenylacetylcarnitine	NA	Peptide	Acetylated Peptides	1.717	0.54	0.225	2.402	0.017
hypoxanthine	HMDB0000157	Nucleotide	Purine Metabolism, (Hypo)Xanthine/Inosine containing	0.538	-0.62	0.326	-1.901	0.0584
2'-deoxyguanosine	HMDB0000085	Nucleotide	Purine Metabolism, Guanine containing	0.715	-0.336	0.321	-1.045	0.297
3-carboxy-4-methyl-5-propyl-2-furanpropanoate (CMPF)	HMDB0061112	Lipid	Fatty Acid, Dicarboxylate	0.661	-0.414	0.211	-1.967	0.0501
vanillic alcohol sulfate	HMDB0041788	Amino Acid	Tyrosine Metabolism	1.744	0.556	0.235	2.366	0.0186
11beta-hydroxyetiocholanolone glucuronide*	NA	Lipid	Androgenic Steroids	2.513	0.921	0.29	3.175	0.0017
decadienedioic acid (C10:2-DC)**	NA	Lipid	Fatty Acid, Dicarboxylate	0.62	-0.479	0.276	-1.734	0.084
choline phosphate	HMDB0001565	Lipid	Phospholipid Metabolism	1.929	0.657	0.305	2.153	0.0322
galactosylglycerol	HMDB0006790	Lipid	Galactosyl Glycerolipids	0.498	-0.697	0.287	-2.427	0.0158
gamma-glutamylthreonine	HMDB0029159	Peptide	Gamma-glutamyl Amino Acid	1.554	0.441	0.354	1.245	0.2142
S-carboxyethylcysteine	NA	Amino Acid	Methionine, Cysteine, SAM and Taurine Metabolism	0.681	-0.385	0.275	-1.396	0.1638
N-acetylmethionine sulfoxide	NA	Amino Acid	Methionine, Cysteine, SAM and Taurine Metabolism	1.724	0.544	0.29	1.88	0.0612
azelate (C9-DC)	HMDB0000784	Lipid	Fatty Acid, Dicarboxylate	0.63	-0.463	0.303	-1.526	0.1281
cholesterol sulfate	HMDB00653	Lipid	Sterol	0.776	-0.254	0.306	-0.831	0.4069
glycerol 3-phosphate	HMDB0000126	Lipid	Glycerolipid Metabolism	1.573	0.453	0.303	1.497	0.1355
myristoleoylcarnitine (C14:1)*	HMDB0240588	Lipid	Fatty Acid Metabolism (Acyl Carnitine, Monounsaturated)	0.677	-0.39	0.2	-1.949	0.0523
3-hydroxyhexanoate	HMDB0061652,HMDB0010718	Lipid	Fatty Acid, Monohydroxy	0.867	-0.142	0.296	-0.481	0.6311
2-hydroxyphenylacetate	HMDB0000669	Amino Acid	Phenylalanine Metabolism	0.397	-0.923	0.414	-2.228	0.0267
dehydroascorbate	HMDB0001264	Cofactors and Vitamins	Ascorbate and Aldarate Metabolism	0.713	-0.338	0.295	-1.145	0.2532
indoleacetate	HMDB0000197	Amino Acid	Tryptophan Metabolism	0.736	-0.306	0.238	-1.285	0.1999
gamma-glutamylglycine	HMDB0011667	Peptide	Gamma-glutamyl Amino Acid	1.339	0.292	0.301	0.969	0.3334
S-methylmethionine	HMDB0038670	Amino Acid	Methionine, Cysteine, SAM and Taurine Metabolism	0.801	-0.221	0.318	-0.696	0.4869
N2,N6-diacetyllysine	NA	Amino Acid	Lysine Metabolism	1.7	0.531	0.328	1.619	0.1065
delta-CEHC sulfate	NA	Cofactors and Vitamins	Tocopherol Metabolism	1.544	0.435	0.286	1.519	0.1298
xanthosine	HMDB0000299	Nucleotide	Purine Metabolism, (Hypo)Xanthine/Inosine containing	0.442	-0.817	0.358	-2.282	0.0232
1-palmitoyl-2-oleoyl-GPC (16:0/18:1)	HMDB0007972	Lipid	Phosphatidylcholine (PC)	0.83	-0.187	0.229	-0.815	0.4159
carboxyethyl-GABA	HMDB0002201	Amino Acid	Glutamate Metabolism	0.532	-0.632	0.335	-1.885	0.0605
xylose	HMDB0000098	Carbohydrate	Pentose Metabolism	0.685	-0.378	0.258	-1.463	0.1445
homocarnosine	HMDB0000745	Amino Acid	Histidine Metabolism	0.716	-0.334	0.338	-0.986	0.3248
N-acetylcysteine	HMDB0001890	Amino Acid	Methionine, Cysteine, SAM and Taurine Metabolism	0.592	-0.525	0.265	-1.979	0.0487
N2,N2-dimethylguanine	NA	Nucleotide	Purine Metabolism, Guanine containing	0.727	-0.319	0.215	-1.485	0.1388
N-methylhydantoin	HMDB0003646	Amino Acid	Creatine Metabolism	1.755	0.563	0.241	2.339	0.02
creatine	HMDB0000064	Amino Acid	Creatine Metabolism	1.741	0.555	0.239	2.325	0.0207
N-acetyl-3-methylhistidine*	HMDB0240341	Amino Acid	Histidine Metabolism	1.198	0.181	0.248	0.73	0.4657
uracil	HMDB0000300	Nucleotide	Pyrimidine Metabolism, Uracil containing	0.938	-0.065	0.378	-0.17	0.8647
pyruvate	HMDB0000243	Carbohydrate	Glycolysis, Gluconeogenesis, and Pyruvate Metabolism	0.572	-0.558	0.264	-2.115	0.0353
glycerophosphoglycerol	HMDB0240316	Lipid	Glycerolipid Metabolism	2.103	0.743	0.361	2.057	0.0406
butyrylputrescine/isobutyrylputrescine	NA	Amino Acid	Polyamine Metabolism	0.726	-0.32	0.241	-1.326	0.1858
methylsuccinate	HMDB0001844	Amino Acid	Leucine, Isoleucine and Valine Metabolism	0.574	-0.555	0.383	-1.451	0.1477
beta-alanine	HMDB0000056	Nucleotide	Pyrimidine Metabolism, Uracil containing	1.813	0.595	0.319	1.868	0.0627
gamma-glutamyl-epsilon-lysine	HMDB0003869	Peptide	Gamma-glutamyl Amino Acid	1.182	0.167	0.265	0.63	0.5291
N2-methylguanosine	HMDB0005862	Nucleotide	Purine Metabolism, Guanine containing	0.625	-0.47	0.402	-1.169	0.2432
2-oxoadipate	HMDB0000225	Amino Acid	Lysine Metabolism	0.735	-0.307	0.275	-1.116	0.2655
spermidine	HMDB0001257	Amino Acid	Polyamine Metabolism	0.645	-0.438	0.293	-1.497	0.1356
3-hydroxyphenylacetoylcarnitine	NA	Amino Acid	Tyrosine Metabolism	1.539	0.431	0.245	1.76	0.0794
homocitrulline	HMDB0000679	Amino Acid	Urea cycle; Arginine and Proline Metabolism	2.109	0.746	0.324	2.302	0.0221
threonine	HMDB0000167	Amino Acid	Glycine, Serine and Threonine Metabolism	2.48	0.908	0.38	2.39	0.0175
uridine	HMDB0000296	Nucleotide	Pyrimidine Metabolism, Uracil containing	0.78	-0.248	0.38	-0.652	0.5148
N-methylglutamate	HMDB0062660	Amino Acid	Glutamate Metabolism	0.75	-0.287	0.201	-1.431	0.1535
1-palmitoyl-2-linoleoyl-GPC (16:0/18:2)	HMDB0007973	Lipid	Phosphatidylcholine (PC)	0.84	-0.175	0.235	-0.744	0.4578
1-stearoyl-2-oleoyl-GPC (18:0/18:1)	HMDB0008038	Lipid	Phosphatidylcholine (PC)	0.841	-0.173	0.24	-0.721	0.4715
S-methylcysteine sulfoxide	HMDB0029432	Amino Acid	Methionine, Cysteine, SAM and Taurine Metabolism	1.033	0.033	0.271	0.121	0.9036
1-methylnicotinamide	HMDB0000699	Cofactors and Vitamins	Nicotinate and Nicotinamide Metabolism	0.556	-0.587	0.403	-1.456	0.1466
N-acetylcitrulline	HMDB0000856	Amino Acid	Urea cycle; Arginine and Proline Metabolism	1.431	0.358	0.288	1.243	0.2148
nonenedioate (C9:1-DC)*	NA	Lipid	Fatty Acid, Dicarboxylate	0.461	-0.773	0.356	-2.173	0.0306
etiocholanolone glucuronide	HMDB0004484	Lipid	Androgenic Steroids	1.641	0.495	0.303	1.636	0.1029
palmitoyl sphingomyelin (d18:1/16:0)	HMDB0010169	Lipid	Sphingomyelins	0.819	-0.199	0.26	-0.767	0.4436
formiminoglutamate	HMDB0000854	Amino Acid	Histidine Metabolism	0.566	-0.569	0.347	-1.641	0.1019
histamine	HMDB0000870	Amino Acid	Histidine Metabolism	0.617	-0.483	0.294	-1.643	0.1016
gamma-glutamylleucine	HMDB0011171	Peptide	Gamma-glutamyl Amino Acid	1.158	0.147	0.286	0.514	0.6076
3-dehydrocholate	HMDB00502	Lipid	Secondary Bile Acid Metabolism	0.761	-0.273	0.222	-1.23	0.2195
3-hydroxyphenylacetoylglutamine	NA	Peptide	Acetylated Peptides	1.547	0.436	0.295	1.477	0.1408
3-hydroxyisobutyrate	HMDB0000023,HMDB0000336	Amino Acid	Leucine, Isoleucine and Valine Metabolism	1.12	0.113	0.382	0.296	0.7675
methylsuccinoylcarnitine	NA	Amino Acid	Leucine, Isoleucine and Valine Metabolism	0.865	-0.145	0.313	-0.465	0.6425
N-acetylarginine	HMDB0004620	Amino Acid	Urea cycle; Arginine and Proline Metabolism	1.79	0.582	0.388	1.501	0.1344
N-alpha-acetylornithine	HMDB0003357	Amino Acid	Urea cycle; Arginine and Proline Metabolism	1.19	0.174	0.305	0.57	0.5691
isoputreanine	HMDB0006009	Amino Acid	Polyamine Metabolism	0.524	-0.646	0.37	-1.746	0.0819
citrulline	HMDB0000904	Amino Acid	Urea cycle; Arginine and Proline Metabolism	2.249	0.81	0.319	2.538	0.0117
N6-carboxymethyllysine	HMDB0240347	Carbohydrate	Advanced Glycation End-product	0.688	-0.374	0.352	-1.063	0.2888
N-acetylglutamine	HMDB0006029	Amino Acid	Glutamate Metabolism	1.426	0.355	0.295	1.204	0.2295
3-methylhistidine	HMDB0000479	Amino Acid	Histidine Metabolism	1.273	0.241	0.24	1.004	0.3163
propionylcarnitine (C3)	HMDB0000824	Lipid	Fatty Acid Metabolism (also BCAA Metabolism)	1.774	0.573	0.263	2.181	0.03
orotate	HMDB0000226	Nucleotide	Pyrimidine Metabolism, Orotate containing	0.494	-0.704	0.287	-2.452	0.0148
gamma-glutamyltyrosine	HMDB0011741	Peptide	Gamma-glutamyl Amino Acid	1.185	0.17	0.266	0.639	0.5234
phenylacetylthreonine	NA	Peptide	Acetylated Peptides	1.274	0.242	0.286	0.846	0.3985
3-methyladipate	HMDB0000555	Lipid	Fatty Acid, Dicarboxylate	0.457	-0.784	0.332	-2.36	0.0189
N-acetylasparagine	HMDB0006028	Amino Acid	Alanine and Aspartate Metabolism	1.774	0.573	0.311	1.841	0.0667
pipecolate	HMDB0000070	Amino Acid	Lysine Metabolism	1.565	0.448	0.228	1.963	0.0506
5-hydroxyindole glucuronide	NA	Amino Acid	Tryptophan Metabolism	1.496	0.403	0.321	1.255	0.2107
trigonelline (N'-methylnicotinate)	HMDB0000875	Cofactors and Vitamins	Nicotinate and Nicotinamide Metabolism	1.667	0.511	0.331	1.542	0.1242
trans-4-hydroxyproline	HMDB0000725	Amino Acid	Urea cycle; Arginine and Proline Metabolism	1.748	0.558	0.259	2.153	0.0321
gamma-glutamylphenylalanine	HMDB0000594	Peptide	Gamma-glutamyl Amino Acid	1.139	0.131	0.326	0.401	0.6888
gamma-CEHC glycine*	NA	Cofactors and Vitamins	Tocopherol Metabolism	1.321	0.278	0.295	0.942	0.3467
gentisate	HMDB0000152	Amino Acid	Tyrosine Metabolism	0.773	-0.257	0.259	-0.992	0.3219
picolinate	HMDB0002243	Amino Acid	Tryptophan Metabolism	0.856	-0.156	0.37	-0.421	0.6738
4-octenedioate	HMDB0004982	Lipid	Fatty Acid, Dicarboxylate	0.602	-0.508	0.351	-1.449	0.1484
gamma-glutamylhistidine	HMDB0029151	Peptide	Gamma-glutamyl Amino Acid	1.194	0.177	0.275	0.645	0.5195
5alpha-androstan-3beta,17alpha-diol disulfate	HMDB0094682	Lipid	Androgenic Steroids	1.397	0.334	0.241	1.386	0.1668
alpha-CEHC glycine*	NA	Cofactors and Vitamins	Tocopherol Metabolism	1.459	0.378	0.244	1.547	0.1229
chenodeoxycholic acid sulfate (1)	HMDB0002522	Lipid	Primary Bile Acid Metabolism	0.598	-0.515	0.234	-2.203	0.0284
1-(1-enyl-palmitoyl)-2-oleoyl-GPE (P-16:0/18:1)*	HMDB0011342	Lipid	Plasmalogen	0.857	-0.154	0.241	-0.641	0.5219
deoxycarnitine	HMDB0001161	Lipid	Carnitine Metabolism	1.246	0.22	0.232	0.946	0.345
homoserine	HMDB0000719	Amino Acid	Glycine, Serine and Threonine Metabolism	0.718	-0.332	0.331	-1.002	0.3172
N-acetylglycine	HMDB0000532	Amino Acid	Glycine, Serine and Threonine Metabolism	1.349	0.299	0.25	1.196	0.2329
cystine	HMDB0000192	Amino Acid	Methionine, Cysteine, SAM and Taurine Metabolism	1.514	0.415	0.263	1.575	0.1163
5-hydroxyindole sulfate	NA	Amino Acid	Tryptophan Metabolism	1.35	0.3	0.298	1.008	0.3143
lysine	HMDB0003405	Amino Acid	Lysine Metabolism	1.474	0.388	0.276	1.405	0.1611
N-acetylglucosamine conjugate of C24H40O4 bile acid**	NA	Partially Characterized Molecules	Partially Characterized Molecules	0.682	-0.383	0.253	-1.517	0.1304
N-acetyl-cadaverine	HMDB0002284	Amino Acid	Lysine Metabolism	0.676	-0.392	0.207	-1.89	0.0598
sebacate (C10-DC)	HMDB0000792	Lipid	Fatty Acid, Dicarboxylate	0.703	-0.353	0.256	-1.378	0.1692
cysteine-glutathione disulfide	HMDB0000656	Amino Acid	Glutathione Metabolism	1.278	0.245	0.284	0.863	0.3889
11-ketoetiocholanolone glucuronide	NA	Lipid	Androgenic Steroids	1.764	0.568	0.318	1.786	0.0751
citrate	HMDB0000094	Energy	TCA Cycle	1.039	0.039	0.344	0.112	0.9109
glycine conjugate of C9H16O2*	NA	Partially Characterized Molecules	Partially Characterized Molecules	1.239	0.214	0.233	0.918	0.3596
N-methylproline	HMDB0094696	Amino Acid	Urea cycle; Arginine and Proline Metabolism	0.787	-0.24	0.191	-1.256	0.2102
androstenediol (3beta,17beta) monosulfate (1)	HMDB0240429	Lipid	Androgenic Steroids	1.872	0.627	0.198	3.161	0.0017
glucuronide of C10H18O2 (2)*	NA	Partially Characterized Molecules	Partially Characterized Molecules	0.801	-0.222	0.326	-0.68	0.4968
alpha-ketoglutarate	HMDB0000208	Energy	TCA Cycle	0.857	-0.154	0.338	-0.454	0.6499
azeloylcarnitine (C9-DC)	NA	Lipid	Fatty Acid Metabolism (Acyl Carnitine, Dicarboxylate)	0.543	-0.611	0.234	-2.612	0.0095
5-dodecenoylcarnitine (C12:1)	HMDB13326	Lipid	Fatty Acid Metabolism (Acyl Carnitine, Monounsaturated)	0.716	-0.334	0.315	-1.063	0.2888
N-acetylthreonine	HMDB0062557	Amino Acid	Glycine, Serine and Threonine Metabolism	1.463	0.38	0.396	0.96	0.3381
acetylcarnitine (C2)	HMDB0000201	Lipid	Fatty Acid Metabolism (Acyl Carnitine, Short Chain)	1.476	0.389	0.287	1.356	0.176
glucuronate	HMDB0000127	Carbohydrate	Aminosugar Metabolism	0.952	-0.05	0.346	-0.143	0.8862
isoxanthopterin	HMDB0000704	Cofactors and Vitamins	Pterin Metabolism	1.541	0.432	0.311	1.39	0.1655
cortisol 21-sulfate	HMDB0062779	Lipid	Corticosteroids	1.239	0.214	0.328	0.653	0.5141
lignoceroyl sphingomyelin (d18:1/24:0)	HMDB0011697	Lipid	Sphingomyelins	0.712	-0.34	0.282	-1.205	0.2292
guanidinoacetate	HMDB0000128	Amino Acid	Creatine Metabolism	2.18	0.78	0.372	2.097	0.0369
arabinose	HMDB0029942	Carbohydrate	Pentose Metabolism	0.845	-0.169	0.309	-0.545	0.5859
2-methylbutyrylglycine	HMDB0000339	Amino Acid	Leucine, Isoleucine and Valine Metabolism	1.612	0.477	0.316	1.509	0.1325
4-methyl-2-oxopentanoate	HMDB0000695	Amino Acid	Leucine, Isoleucine and Valine Metabolism	0.986	-0.014	0.324	-0.043	0.9653
tyramine	HMDB0000306	Amino Acid	Tyrosine Metabolism	0.778	-0.251	0.347	-0.724	0.4696
inosine	HMDB0000195	Nucleotide	Purine Metabolism, (Hypo)Xanthine/Inosine containing	0.676	-0.391	0.226	-1.73	0.0846
carnitine of C10H14O2 (2)*	NA	Partially Characterized Molecules	Partially Characterized Molecules	0.961	-0.039	0.32	-0.123	0.9024
pimeloylcarnitine/3-methyladipoylcarnitine (C7-DC)	NA	Lipid	Fatty Acid Metabolism (Acyl Carnitine, Dicarboxylate)	0.575	-0.553	0.33	-1.675	0.095
glutarylcarnitine (C5-DC)	HMDB0013130	Amino Acid	Lysine Metabolism	0.825	-0.193	0.361	-0.533	0.5944
phenol sulfate	HMDB0060015	Amino Acid	Tyrosine Metabolism	0.798	-0.225	0.269	-0.838	0.4025
glucuronide of C10H18O2 (4)*	NA	Partially Characterized Molecules	Partially Characterized Molecules	0.812	-0.209	0.226	-0.925	0.3559
heptenedioate (C7:1-DC)*	NA	Lipid	Fatty Acid, Dicarboxylate	0.478	-0.737	0.364	-2.025	0.0438
dimethylguanidino valeric acid (DMGV)*	NA	Amino Acid	Urea cycle; Arginine and Proline Metabolism	0.64	-0.447	0.278	-1.609	0.1087
glutamine conjugate of C10H16O2 (2)*	NA	Partially Characterized Molecules	Partially Characterized Molecules	0.581	-0.543	0.307	-1.77	0.0777
alpha-CMBHC glucuronide	NA	Cofactors and Vitamins	Tocopherol Metabolism	1.421	0.352	0.278	1.265	0.2067
glycolithocholate sulfate*	HMDB0002639	Lipid	Secondary Bile Acid Metabolism	1.167	0.155	0.252	0.613	0.5402
4-hydroxyphenylacetoylcarnitine	NA	Amino Acid	Tyrosine Metabolism	1.022	0.022	0.281	0.077	0.9383
orotidine	HMDB0000788	Nucleotide	Pyrimidine Metabolism, Orotate containing	0.71	-0.342	0.252	-1.358	0.1756
3-hydroxysebacate	HMDB0000350	Lipid	Fatty Acid, Monohydroxy	0.72	-0.329	0.286	-1.15	0.2512
N,N,N-trimethyl-alanylproline betaine (TMAP)	HMDB0240365	Amino Acid	Urea cycle; Arginine and Proline Metabolism	0.541	-0.615	0.48	-1.282	0.2007
succinoyltaurine	NA	Amino Acid	Methionine, Cysteine, SAM and Taurine Metabolism	0.729	-0.316	0.311	-1.016	0.3106
dehydroepiandrosterone sulfate (DHEA-S)	HMDB0001032	Lipid	Androgenic Steroids	1.69	0.524	0.191	2.752	0.0063
dimethylglycine	HMDB0000092	Amino Acid	Glycine, Serine and Threonine Metabolism	0.856	-0.156	0.329	-0.473	0.6368
glycocholate	HMDB0000138	Lipid	Primary Bile Acid Metabolism	1.214	0.194	0.245	0.795	0.4275
glycylvaline	HMDB0028854	Peptide	Dipeptide	1.718	0.541	0.359	1.509	0.1325
asparagine	HMDB0000168	Amino Acid	Alanine and Aspartate Metabolism	2.459	0.9	0.414	2.172	0.0307
1,2-dipalmitoyl-GPC (16:0/16:0)	HMDB0000564	Lipid	Phosphatidylcholine (PC)	0.834	-0.181	0.244	-0.743	0.458
glycine conjugate of C10H12O2*	NA	Partially Characterized Molecules	Partially Characterized Molecules	1.352	0.302	0.354	0.852	0.3951
11beta-hydroxyandrosterone sulfate (1)	NA	Lipid	Androgenic Steroids	1.577	0.455	0.27	1.684	0.0932
N,N-dimethyl-5-aminovalerate	NA	Amino Acid	Lysine Metabolism	0.764	-0.27	0.261	-1.034	0.3021
pregnanediol-3-glucuronide	HMDB0010318	Lipid	Progestin Steroids	1.66	0.507	0.283	1.793	0.0739
delta-CEHC glucuronide	NA	Cofactors and Vitamins	Tocopherol Metabolism	1.312	0.272	0.322	0.844	0.3992
3-methylcytidine	HMDB0240577	Nucleotide	Pyrimidine Metabolism, Cytidine containing	0.745	-0.294	0.439	-0.671	0.503
anthranilate	HMDB0001123	Amino Acid	Tryptophan Metabolism	1.096	0.092	0.287	0.321	0.7487
N-succinyl-isoleucine	NA	Amino Acid	Leucine, Isoleucine and Valine Metabolism	0.657	-0.42	0.371	-1.132	0.2586
N2-acetyllysine	HMDB0000446	Amino Acid	Lysine Metabolism	1.239	0.214	0.327	0.656	0.5124
cholesterol	HMDB0000067	Lipid	Sterol	0.835	-0.181	0.261	-0.692	0.4893
beta-hydroxyisovalerate	HMDB0000754	Amino Acid	Leucine, Isoleucine and Valine Metabolism	1.012	0.011	0.359	0.032	0.9745
picolinoylglycine	HMDB0059766	Lipid	Fatty Acid Metabolism (Acyl Glycine)	0.705	-0.349	0.414	-0.843	0.3998
ornithine	HMDB0000214	Amino Acid	Urea cycle; Arginine and Proline Metabolism	1.416	0.348	0.357	0.974	0.331
gamma-CEHC	HMDB0001931	Cofactors and Vitamins	Tocopherol Metabolism	1.493	0.401	0.251	1.598	0.1112
4-hydroxyphenylacetylglutamine	NA	Peptide	Acetylated Peptides	1.13	0.122	0.293	0.417	0.6768
cis-urocanate	HMDB0034174	Amino Acid	Histidine Metabolism	2.197	0.787	0.325	2.426	0.0159
4-hydroxyphenylacetylglycine	HMDB0000735	Peptide	Acetylated Peptides	1.081	0.077	0.261	0.297	0.7668
oxindolylalanine	NA	Amino Acid	Tryptophan Metabolism	0.744	-0.296	0.324	-0.914	0.3617
2-methylserine	NA	Amino Acid	Glycine, Serine and Threonine Metabolism	0.631	-0.46	0.358	-1.287	0.1991
1-palmitoyl-2-arachidonoyl-GPC (16:0/20:4n6)	HMDB0007982	Lipid	Phosphatidylcholine (PC)	0.93	-0.072	0.233	-0.311	0.7563
4-hydroxyglutamate	HMDB0001344	Amino Acid	Glutamate Metabolism	1.919	0.652	0.34	1.915	0.0564
sphingomyelin (d18:1/24:1, d18:2/24:0)*	HMDB0012107	Lipid	Sphingomyelins	0.805	-0.217	0.25	-0.87	0.3851
3-methylcrotonylglycine	HMDB0000459	Amino Acid	Leucine, Isoleucine and Valine Metabolism	1.428	0.356	0.331	1.076	0.2827
glycodeoxycholate	HMDB00631	Lipid	Secondary Bile Acid Metabolism	1.109	0.104	0.237	0.438	0.6621
allantoin	HMDB0000462	Nucleotide	Purine Metabolism, (Hypo)Xanthine/Inosine containing	0.859	-0.152	0.335	-0.455	0.6493
pregnenediol disulfate (C21H34O8S2)*	NA	Lipid	Pregnenolone Steroids	1.702	0.532	0.279	1.904	0.058
alpha-ketoglutaramate*	HMDB0001552	Amino Acid	Glutamate Metabolism	0.931	-0.071	0.335	-0.212	0.8325
glycerophosphorylcholine (GPC)	HMDB0000086	Lipid	Phospholipid Metabolism	2.09	0.737	0.389	1.897	0.0589
N2,N5-diacetylornithine	HMDB0240345	Amino Acid	Urea cycle; Arginine and Proline Metabolism	1.869	0.625	0.393	1.592	0.1124
1-carboxyethylleucine	NA	Amino Acid	Leucine, Isoleucine and Valine Metabolism	0.902	-0.103	0.332	-0.311	0.7559
1-methylguanidine	HMDB0001522	Amino Acid	Guanidino and Acetamido Metabolism	1.62	0.482	0.356	1.354	0.1767
alpha-CEHC sulfate	NA	Cofactors and Vitamins	Tocopherol Metabolism	1.471	0.386	0.275	1.405	0.1612
xanthine	HMDB0000292	Nucleotide	Purine Metabolism, (Hypo)Xanthine/Inosine containing	0.616	-0.484	0.302	-1.606	0.1094
glucuronide of C12H20O3 (1)*	NA	Partially Characterized Molecules	Partially Characterized Molecules	0.771	-0.26	0.179	-1.455	0.1468
malonylcarnitine	HMDB0002095	Lipid	Fatty Acid Synthesis	0.727	-0.319	0.325	-0.982	0.327
glucuronide of C12H20O3 (4)*	NA	Partially Characterized Molecules	Partially Characterized Molecules	0.8	-0.224	0.241	-0.928	0.3543
2-hydroxy-4-(methylthio)butanoic acid	HMDB0037115	Amino Acid	Methionine, Cysteine, SAM and Taurine Metabolism	1.036	0.036	0.264	0.135	0.8927
p-cresol glucuronide*	HMDB0011686	Amino Acid	Tyrosine Metabolism	1.108	0.102	0.246	0.416	0.6778
4-hydroxyphenylpyruvate	HMDB0000707	Amino Acid	Tyrosine Metabolism	0.745	-0.295	0.256	-1.15	0.2509
tetrahydrocortisone glucuronide (4)	NA	Lipid	Corticosteroids	0.874	-0.135	0.359	-0.375	0.7082
androsterone glucuronide	HMDB0002829	Lipid	Androgenic Steroids	0.775	-0.255	0.299	-0.854	0.3937
carnitine	HMDB0000062	Lipid	Carnitine Metabolism	1.452	0.373	0.276	1.352	0.1773
N-acetylhomocitrulline	NA	Amino Acid	Urea cycle; Arginine and Proline Metabolism	1.548	0.437	0.274	1.594	0.112
2-octenoylglycine	HMDB0094801	Lipid	Fatty Acid Metabolism (Acyl Glycine)	0.711	-0.341	0.263	-1.296	0.196
phenylacetylalanine	NA	Peptide	Acetylated Peptides	1.351	0.301	0.265	1.135	0.2573
alpha-CEHC taurine*	NA	Cofactors and Vitamins	Tocopherol Metabolism	1.349	0.299	0.239	1.254	0.2109
anserine	HMDB0000194	Amino Acid	Histidine Metabolism	1.017	0.017	0.225	0.074	0.9413
adenosine 3',5'-cyclic monophosphate (cAMP)	HMDB0000058	Nucleotide	Purine Metabolism, Adenine containing	0.83	-0.186	0.416	-0.448	0.6541
alpha-CEHC	HMDB0001518	Cofactors and Vitamins	Tocopherol Metabolism	1.288	0.253	0.303	0.835	0.4045
3-hydroxyoctanoylcarnitine (1)	NA	Lipid	Fatty Acid Metabolism (Acyl Carnitine, Hydroxy)	0.964	-0.037	0.33	-0.112	0.9107
fumarate	HMDB0000134	Energy	TCA Cycle	0.832	-0.183	0.323	-0.567	0.5709
glucuronide of C14H22O4 (2)*	NA	Partially Characterized Molecules	Partially Characterized Molecules	1.194	0.177	0.312	0.568	0.5704
N1-methylguanosine	HMDB0001563	Nucleotide	Purine Metabolism, Guanine containing	0.535	-0.625	0.386	-1.62	0.1064
carnitine of C10H14O2 (4)*	NA	Partially Characterized Molecules	Partially Characterized Molecules	1.361	0.308	0.306	1.007	0.3147
spermine	HMDB0001256	Amino Acid	Polyamine Metabolism	0.784	-0.243	0.231	-1.053	0.2932
tyramine O-sulfate	HMDB0006409	Amino Acid	Tyrosine Metabolism	1.424	0.354	0.208	1.698	0.0905
suberoylcarnitine (C8-DC)	NA	Lipid	Fatty Acid Metabolism (Acyl Carnitine, Dicarboxylate)	0.638	-0.449	0.313	-1.433	0.1529
N4-acetylcytidine	HMDB0005923	Nucleotide	Pyrimidine Metabolism, Cytidine containing	0.767	-0.266	0.312	-0.852	0.395
ascorbic acid 2-sulfate	HMDB0060649	Cofactors and Vitamins	Ascorbate and Aldarate Metabolism	0.845	-0.168	0.375	-0.449	0.6535
mannitol/sorbitol	HMDB0000247,HMDB0000765	Carbohydrate	Fructose, Mannose and Galactose Metabolism	0.733	-0.311	0.229	-1.354	0.1767
2-hydroxysebacate	HMDB0000424	Lipid	Fatty Acid, Dicarboxylate	0.869	-0.14	0.289	-0.485	0.628
dopamine	HMDB0000073	Amino Acid	Tyrosine Metabolism	1.233	0.209	0.281	0.745	0.4572
3-hydroxyhexanoylcarnitine (2)	NA	Lipid	Fatty Acid Metabolism (Acyl Carnitine, Hydroxy)	0.906	-0.099	0.299	-0.33	0.7415
N-acetyl-2-aminoadipate	NA	Amino Acid	Lysine Metabolism	0.96	-0.041	0.418	-0.097	0.9224
isocaproylglycine	NA	Lipid	Fatty Acid Metabolism (Acyl Glycine)	1.118	0.111	0.293	0.38	0.7045
carnitine of C10H14O2 (5)*	NA	Partially Characterized Molecules	Partially Characterized Molecules	0.885	-0.122	0.295	-0.413	0.6803
bilirubin degradation product, C16H18N2O5 (3)**	NA	Partially Characterized Molecules	Partially Characterized Molecules	0.751	-0.286	0.353	-0.812	0.4177
N6-acetyllysine	HMDB0000206	Amino Acid	Lysine Metabolism	1.486	0.396	0.401	0.988	0.3241
glucuronide of C12H22O4 (1)*	NA	Partially Characterized Molecules	Partially Characterized Molecules	0.836	-0.179	0.246	-0.727	0.4678
N-formylanthranilic acid	HMDB0004089	Amino Acid	Tryptophan Metabolism	0.807	-0.214	0.333	-0.643	0.5205
5-hydroxyindoleacetate	HMDB0000763	Amino Acid	Tryptophan Metabolism	1.021	0.021	0.309	0.069	0.9454
3-methoxytyramine	HMDB0000022	Amino Acid	Tyrosine Metabolism	1.214	0.194	0.29	0.671	0.5029
N-acetylleucine	HMDB0011756	Amino Acid	Leucine, Isoleucine and Valine Metabolism	1.306	0.267	0.306	0.872	0.3839
tryptophan betaine	HMDB0061115	Amino Acid	Tryptophan Metabolism	0.805	-0.217	0.249	-0.874	0.383
glutamine conjugate of C8H12O2 (2)*	NA	Partially Characterized Molecules	Partially Characterized Molecules	1.187	0.171	0.306	0.56	0.5762
(2 or 3)-decenoate (10:1n7 or n8)	NA	Lipid	Medium Chain Fatty Acid	0.934	-0.068	0.294	-0.231	0.8178
3,4-dihydroxybutyrate	HMDB0000337	Lipid	Fatty Acid, Dihydroxy	0.81	-0.211	0.384	-0.549	0.5833
adenine	HMDB0000034	Nucleotide	Purine Metabolism, Adenine containing	1.337	0.29	0.301	0.963	0.3362
erythronate*	HMDB0000613	Carbohydrate	Aminosugar Metabolism	0.747	-0.292	0.524	-0.556	0.5783
allantoic acid	HMDB0001209	Nucleotide	Purine Metabolism, (Hypo)Xanthine/Inosine containing	0.955	-0.046	0.275	-0.168	0.8668
isoleucine	HMDB0000172	Amino Acid	Leucine, Isoleucine and Valine Metabolism	0.872	-0.137	0.381	-0.361	0.7184
sedoheptulose	HMDB0003219	Carbohydrate	Pentose Metabolism	2.288	0.828	0.296	2.795	0.0055
7-ketodeoxycholate	HMDB0000391	Lipid	Secondary Bile Acid Metabolism	0.871	-0.138	0.181	-0.765	0.445
ascorbate (Vitamin C)	HMDB0000044	Cofactors and Vitamins	Ascorbate and Aldarate Metabolism	1.034	0.033	0.243	0.137	0.8914
phenylacetylaspartate	HMDB29355	Peptide	Acetylated Peptides	1.072	0.07	0.261	0.267	0.7895
tauro-beta-muricholate	HMDB0000932	Lipid	Primary Bile Acid Metabolism	1.19	0.174	0.238	0.731	0.4654
7-methylguanine	HMDB0000897	Nucleotide	Purine Metabolism, Guanine containing	0.681	-0.385	0.401	-0.96	0.3379
gamma-glutamylisoleucine*	HMDB0011170	Peptide	Gamma-glutamyl Amino Acid	1.192	0.176	0.435	0.403	0.687
(R)-3-hydroxybutyrylcarnitine	HMDB0013127	Lipid	Fatty Acid Metabolism (Acyl Carnitine, Hydroxy)	1.095	0.09	0.214	0.422	0.6735
homovanillate (HVA)	HMDB0000118	Amino Acid	Tyrosine Metabolism	0.917	-0.087	0.296	-0.293	0.7701
3-hydroxyanthranilate	HMDB0001476	Amino Acid	Tryptophan Metabolism	1.395	0.333	0.313	1.063	0.2886
serotonin	HMDB0000259	Amino Acid	Tryptophan Metabolism	0.771	-0.26	0.303	-0.856	0.3928
N-acetylphenylalanine	HMDB0000512	Amino Acid	Phenylalanine Metabolism	1.279	0.246	0.293	0.84	0.4016
3,4-dihydroxyphenylacetate sulfate	NA	Amino Acid	Tyrosine Metabolism	0.926	-0.077	0.26	-0.296	0.7674
laurylcarnitine (C12)	HMDB000225	Lipid	Fatty Acid Metabolism (Acyl Carnitine, Medium Chain)	0.759	-0.276	0.296	-0.933	0.3516
phenylacetylglutamate	HMDB0059772	Peptide	Acetylated Peptides	1.211	0.191	0.286	0.669	0.5042
21-hydroxypregnenolone disulfate	NA	Lipid	Pregnenolone Steroids	1.559	0.444	0.312	1.423	0.1559
N6,N6,N6-trimethyllysine	HMDB0001325	Amino Acid	Lysine Metabolism	1.546	0.436	0.432	1.009	0.3139
glycerophosphoethanolamine	HMDB0000114	Lipid	Phospholipid Metabolism	1.048	0.047	0.346	0.136	0.8917
hydroxy-N6,N6,N6-trimethyllysine*	NA	Amino Acid	Lysine Metabolism	1.61	0.476	0.417	1.143	0.254
2S,3R-dihydroxybutyrate	HMDB0002453	Lipid	Fatty Acid, Dihydroxy	1.904	0.644	0.464	1.387	0.1666
(S)-3-hydroxybutyrylcarnitine	HMDB0013127	Lipid	Fatty Acid Metabolism (Acyl Carnitine, Hydroxy)	1.085	0.081	0.336	0.241	0.8094
argininosuccinate	HMDB0000052	Amino Acid	Urea cycle; Arginine and Proline Metabolism	1.487	0.397	0.349	1.138	0.2562
3-hydroxydodecanedioate*	HMDB0000413	Lipid	Fatty Acid, Dicarboxylate	0.688	-0.374	0.264	-1.415	0.1581
1-palmitoyl-2-oleoyl-GPE (16:0/18:1)	HMDB0005320	Lipid	Phosphatidylethanolamine (PE)	0.829	-0.187	0.233	-0.801	0.4239
glucuronide of C10H18O2 (3)*	NA	Partially Characterized Molecules	Partially Characterized Molecules	1.014	0.014	0.232	0.06	0.9524
cysteinylglycine disulfide*	HMDB0000709	Amino Acid	Glutathione Metabolism	0.917	-0.087	0.401	-0.217	0.8281
1-methyl-5-imidazolelactate	NA	Amino Acid	Histidine Metabolism	1.075	0.072	0.258	0.281	0.779
6-sialyl-N-acetyllactosamine	HMDB0006584	Carbohydrate	Aminosugar Metabolism	1.258	0.229	0.339	0.676	0.4993
gamma-CEHC glucuronide*	NA	Cofactors and Vitamins	Tocopherol Metabolism	1.486	0.396	0.309	1.281	0.2014
saccharopine	HMDB0000279	Amino Acid	Lysine Metabolism	1.309	0.27	0.299	0.901	0.3684
3-heptenoylglutamine	NA	Lipid	Fatty Acid Metabolism (Acyl Glutamine)	0.585	-0.535	0.325	-1.647	0.1007
N-acetylglucosaminitol	NA	Carbohydrate	Aminosugar Metabolism	1.588	0.462	0.406	1.139	0.2556
gamma-CEHC sulfate	NA	Cofactors and Vitamins	Tocopherol Metabolism	1.6	0.47	0.29	1.623	0.1057
glucarate (saccharate)	HMDB0000663	Cofactors and Vitamins	Ascorbate and Aldarate Metabolism	0.923	-0.08	0.238	-0.336	0.7373
glyco-beta-muricholate**	NA	Lipid	Primary Bile Acid Metabolism	1.047	0.046	0.229	0.201	0.8406
17alpha-hydroxypregnanolone glucuronide	NA	Lipid	Pregnenolone Steroids	1.405	0.34	0.315	1.078	0.282
heptanoylglutamine	NA	Lipid	Fatty Acid Metabolism (Acyl Glutamine)	0.627	-0.466	0.314	-1.486	0.1383
3-carboxyadipate	NA	Lipid	Fatty Acid, Dicarboxylate	0.722	-0.325	0.296	-1.098	0.2732
3-aminoisobutyrate	HMDB0002166	Nucleotide	Pyrimidine Metabolism, Thymine containing	1.227	0.205	0.256	0.799	0.4248
16a-hydroxy DHEA 3-sulfate	HMDB0062544	Lipid	Androgenic Steroids	1.651	0.502	0.228	2.197	0.0288
N6-carbamoylthreonyladenosine	HMDB0041623	Nucleotide	Purine Metabolism, Adenine containing	0.712	-0.34	0.412	-0.826	0.4094
nicotinate ribonucleoside	HMDB0006809	Cofactors and Vitamins	Nicotinate and Nicotinamide Metabolism	0.686	-0.377	0.326	-1.158	0.2477
2-methylcitrate	HMDB0000379	Energy	TCA Cycle	1.597	0.468	0.382	1.226	0.2214
3-hydroxyphenylacetate	HMDB0000440	Amino Acid	Phenylalanine Metabolism	0.884	-0.124	0.239	-0.518	0.6051
glucuronide of C10H18O2 (1)*	NA	Partially Characterized Molecules	Partially Characterized Molecules	1.173	0.16	0.181	0.881	0.3791
N-acetyl-isoputreanine	NA	Amino Acid	Polyamine Metabolism	0.608	-0.497	0.387	-1.283	0.2005
glucuronide of C12H22O4 (2)*	NA	Partially Characterized Molecules	Partially Characterized Molecules	0.905	-0.099	0.246	-0.404	0.6866
epiandrosterone sulfate	HMDB0062657	Lipid	Androgenic Steroids	1.687	0.523	0.253	2.065	0.0398
sucrose	HMDB0000258	Carbohydrate	Disaccharides and Oligosaccharides	1.201	0.183	0.219	0.838	0.4025
2-methylhexanoylcarnitine	NA	Lipid	Fatty Acid Metabolism (Acyl Carnitine, Medium Chain)	1.41	0.343	0.316	1.088	0.2776
2-hydroxyglutarate	HMDB0059655	Lipid	Fatty Acid, Dicarboxylate	1.021	0.021	0.325	0.064	0.9488
5,6-dihydrothymine	HMDB0000079	Nucleotide	Pyrimidine Metabolism, Thymine containing	0.682	-0.383	0.37	-1.035	0.3016
S-1-pyrroline-5-carboxylate	HMDB0001301	Amino Acid	Glutamate Metabolism	1.223	0.201	0.3	0.673	0.5017
phenylacetylhistidine	NA	Peptide	Acetylated Peptides	1.236	0.212	0.297	0.714	0.4757
cysteine s-sulfate	HMDB0000731	Amino Acid	Methionine, Cysteine, SAM and Taurine Metabolism	1.088	0.084	0.342	0.246	0.806
pyridoxamine	HMDB0001431	Cofactors and Vitamins	Vitamin B6 Metabolism	1.323	0.28	0.377	0.742	0.4587
adipoylcarnitine (C6-DC)	HMDB0061677	Lipid	Fatty Acid Metabolism (Acyl Carnitine, Dicarboxylate)	0.642	-0.443	0.341	-1.298	0.1954
cytosine	HMDB0000630	Nucleotide	Pyrimidine Metabolism, Cytidine containing	0.757	-0.278	0.275	-1.01	0.3131
5alpha-androstan-3beta,17beta-diol disulfate	HMDB00493	Lipid	Androgenic Steroids	0.77	-0.262	0.287	-0.911	0.3629
3-hydroxybutyrate (BHBA)	HMDB0000442,HMDB0000357,HMDB0000011	Lipid	Ketone Bodies	1.096	0.092	0.25	0.367	0.7139
S-adenosylmethionine (SAM)	HMDB0001185	Amino Acid	Methionine, Cysteine, SAM and Taurine Metabolism	0.692	-0.369	0.372	-0.992	0.3221
cytidine	HMDB0000089	Nucleotide	Pyrimidine Metabolism, Cytidine containing	1.28	0.247	0.294	0.838	0.4028
pyridoxine (Vitamin B6)	HMDB0000239	Cofactors and Vitamins	Vitamin B6 Metabolism	0.7	-0.356	0.418	-0.852	0.395
glucuronide of C10H18O2 (5)*	NA	Partially Characterized Molecules	Partially Characterized Molecules	1.373	0.317	0.259	1.221	0.223
andro steroid monosulfate C19H28O6S (1)*	HMDB0002759	Lipid	Androgenic Steroids	1.646	0.498	0.248	2.006	0.0458
thymine	HMDB0000262	Nucleotide	Pyrimidine Metabolism, Thymine containing	1.185	0.17	0.371	0.458	0.6475
bilirubin degradation product, C16H18N2O5 (1)**	NA	Partially Characterized Molecules	Partially Characterized Molecules	0.748	-0.29	0.313	-0.925	0.3559
3-methyl-2-oxovalerate	HMDB0000491	Amino Acid	Leucine, Isoleucine and Valine Metabolism	1.043	0.042	0.299	0.139	0.8893
alpha-hydroxyisovalerate	HMDB0000407	Amino Acid	Leucine, Isoleucine and Valine Metabolism	0.866	-0.144	0.342	-0.422	0.6736
homoarginine	HMDB0000670	Amino Acid	Urea cycle; Arginine and Proline Metabolism	1.183	0.168	0.233	0.72	0.472
1-ribosyl-imidazoleacetate*	HMDB0002331	Amino Acid	Histidine Metabolism	0.758	-0.277	0.361	-0.768	0.443
citraconate/glutaconate	HMDB0000634,HMDB0000620	Energy	TCA Cycle	1.001	0.001	0.26	0.002	0.998
3-hydroxyphenylacetate sulfate	NA	Amino Acid	Tyrosine Metabolism	1.451	0.372	0.281	1.324	0.1867
ursocholate	HMDB0000917	Lipid	Secondary Bile Acid Metabolism	0.788	-0.239	0.148	-1.607	0.1091
N-methylleucine	NA	Amino Acid	Leucine, Isoleucine and Valine Metabolism	1.279	0.246	0.182	1.353	0.1772
phenyllactate (PLA)	HMDB0000779,HMDB0000563	Amino Acid	Phenylalanine Metabolism	0.763	-0.27	0.215	-1.252	0.2115
1-methyladenine	HMDB0011599	Nucleotide	Purine Metabolism, Adenine containing	0.867	-0.143	0.282	-0.508	0.6118
cyclo(gly-pro)	NA	Peptide	Dipeptide	1.01	0.01	0.289	0.034	0.9727
N3-methyluridine	HMDB0004813	Nucleotide	Pyrimidine Metabolism, Uracil containing	1.109	0.104	0.421	0.247	0.8051
catechol glucuronide	HMDB0240490	Amino Acid	Tyrosine Metabolism	1.155	0.144	0.271	0.531	0.5958
pentose acid*	HMDB0000892	Partially Characterized Molecules	Partially Characterized Molecules	2.145	0.763	0.298	2.558	0.011
pyridoxate	HMDB0000017	Cofactors and Vitamins	Vitamin B6 Metabolism	1.538	0.431	0.386	1.114	0.2661
pyridoxal	HMDB0001545	Cofactors and Vitamins	Vitamin B6 Metabolism	1.2	0.182	0.326	0.558	0.5773
taurolithocholate 3-sulfate	HMDB0002580	Lipid	Secondary Bile Acid Metabolism	1.118	0.111	0.256	0.434	0.6645
succinylcarnitine (C4-DC)	HMDB0061717	Energy	TCA Cycle	0.824	-0.193	0.394	-0.489	0.625
prolylglycine	HMDB0011178	Peptide	Dipeptide	0.875	-0.133	0.295	-0.451	0.6522
hexanoyltaurine	NA	Lipid	Endocannabinoid	0.836	-0.18	0.311	-0.577	0.5645
succinate	HMDB0000254	Energy	TCA Cycle	0.962	-0.039	0.376	-0.103	0.9179
N1,N12-diacetylspermine	HMDB0002172	Amino Acid	Polyamine Metabolism	1.137	0.129	0.287	0.448	0.6542
glucuronide of C14H26O4 (2)*	NA	Partially Characterized Molecules	Partially Characterized Molecules	0.854	-0.157	0.239	-0.658	0.5111
N-methylalanine	HMDB0094692	Amino Acid	Alanine and Aspartate Metabolism	1.179	0.165	0.281	0.585	0.5587
behenoyl sphingomyelin (d18:1/22:0)*	HMDB0012103	Lipid	Sphingomyelins	0.826	-0.191	0.294	-0.649	0.5169
3-methyl-2-oxobutyrate	HMDB0000019	Amino Acid	Leucine, Isoleucine and Valine Metabolism	0.886	-0.121	0.328	-0.369	0.7124
pantothenate	HMDB0000210	Cofactors and Vitamins	Pantothenate and CoA Metabolism	1.613	0.478	0.388	1.232	0.2189
sarcosine	HMDB0000271	Amino Acid	Glycine, Serine and Threonine Metabolism	1.187	0.171	0.269	0.639	0.5235
isobutyrylcarnitine (C4)	HMDB0000736	Amino Acid	Leucine, Isoleucine and Valine Metabolism	1.099	0.095	0.365	0.259	0.7958
phenylacetylmethionine	NA	Peptide	Acetylated Peptides	1.212	0.192	0.271	0.71	0.4783
5alpha-pregnan-3beta,20alpha-diol disulfate	HMDB0094650	Lipid	Progestin Steroids	1.221	0.2	0.259	0.771	0.4415
indoxyl glucuronide	HMDB0010319	Amino Acid	Tryptophan Metabolism	1.078	0.075	0.272	0.276	0.7828
tryptophan	HMDB0000929	Amino Acid	Tryptophan Metabolism	1.237	0.213	0.402	0.53	0.5966
cystathionine	HMDB0000099	Amino Acid	Methionine, Cysteine, SAM and Taurine Metabolism	1.025	0.025	0.247	0.101	0.9196
3-methoxytyramine sulfate	NA	Amino Acid	Tyrosine Metabolism	1.306	0.267	0.25	1.068	0.2863
dopamine 3-O-sulfate	HMDB0006275	Amino Acid	Tyrosine Metabolism	1.371	0.316	0.265	1.19	0.2351
1-methyl-4-imidazoleacetate	HMDB0002820	Amino Acid	Histidine Metabolism	0.771	-0.26	0.368	-0.706	0.4806
urea	HMDB0000294	Amino Acid	Urea cycle; Arginine and Proline Metabolism	1.745	0.556	0.437	1.272	0.2043
2-hydroxyadipate	HMDB0000321	Lipid	Fatty Acid, Dicarboxylate	1.148	0.138	0.333	0.415	0.6784
pregnenetriol sulfate*	NA	Lipid	Pregnenolone Steroids	1.607	0.474	0.2	2.378	0.0181
glycocholenate sulfate*	NA	Lipid	Secondary Bile Acid Metabolism	0.689	-0.373	0.307	-1.215	0.2254
diacetylspermidine*	HMDB0002172	Amino Acid	Polyamine Metabolism	0.862	-0.148	0.343	-0.431	0.6669
androstenediol (3beta,17beta) disulfate (1)	HMDB0240313	Lipid	Androgenic Steroids	1.487	0.397	0.263	1.507	0.1329
acetylagmatine	NA	Amino Acid	Polyamine Metabolism	0.832	-0.184	0.222	-0.829	0.4079
5,6-dihydrouridine	HMDB0000497	Nucleotide	Pyrimidine Metabolism, Uracil containing	1.019	0.019	0.492	0.038	0.9697
N-acetylhistidine	HMDB0032055	Amino Acid	Histidine Metabolism	1.219	0.198	0.398	0.497	0.6193
11beta-hydroxyandrosterone glucuronide	HMDB0010351	Lipid	Androgenic Steroids	0.907	-0.098	0.322	-0.304	0.7615
methionine	HMDB0000696	Amino Acid	Methionine, Cysteine, SAM and Taurine Metabolism	1.865	0.623	0.344	1.815	0.0706
nicotinamide riboside	HMDB0000855	Cofactors and Vitamins	Nicotinate and Nicotinamide Metabolism	1.254	0.226	0.305	0.743	0.4583
allo-threonine	HMDB0004041	Amino Acid	Glycine, Serine and Threonine Metabolism	1.348	0.298	0.293	1.018	0.3095
2-pentenoylglycine	NA	Lipid	Fatty Acid Metabolism (Acyl Glycine)	1.153	0.143	0.287	0.496	0.6202
4-methylhexanoylglutamine	NA	Lipid	Fatty Acid Metabolism (Acyl Glutamine)	0.667	-0.405	0.311	-1.302	0.1939
L-urobilin	HMDB0004159	Cofactors and Vitamins	Hemoglobin and Porphyrin Metabolism	0.818	-0.201	0.202	-0.994	0.3212
suberate (C8-DC)	HMDB0000893	Lipid	Fatty Acid, Dicarboxylate	1.129	0.121	0.359	0.338	0.7359
guanosine	HMDB0000133	Nucleotide	Purine Metabolism, Guanine containing	0.958	-0.043	0.285	-0.152	0.8792
N-carbamoylaspartate	HMDB0000828	Nucleotide	Pyrimidine Metabolism, Orotate containing	1.099	0.094	0.3	0.314	0.7539
1,5-anhydroglucitol (1,5-AG)	HMDB0002712	Carbohydrate	Glycolysis, Gluconeogenesis, and Pyruvate Metabolism	1.044	0.043	0.308	0.14	0.8886
alanine	HMDB0000161	Amino Acid	Alanine and Aspartate Metabolism	0.976	-0.024	0.37	-0.065	0.9486
phenol glucuronide	HMDB0060014	Amino Acid	Tyrosine Metabolism	0.915	-0.089	0.233	-0.382	0.7028
fructosyllysine	HMDB0034879	Amino Acid	Lysine Metabolism	0.85	-0.162	0.351	-0.463	0.6434
hypotaurine	HMDB0000965	Amino Acid	Methionine, Cysteine, SAM and Taurine Metabolism	1.303	0.264	0.283	0.934	0.351
glutamate	HMDB0000148	Amino Acid	Glutamate Metabolism	0.879	-0.129	0.337	-0.382	0.7028
glucuronide of C19H28O4 (2)*	NA	Partially Characterized Molecules	Partially Characterized Molecules	0.936	-0.066	0.225	-0.295	0.7682
2'-deoxyadenosine	HMDB0000101	Nucleotide	Purine Metabolism, Adenine containing	0.721	-0.327	0.319	-1.026	0.3056
glutamine conjugate of C9H16O2 (1)*	NA	Partially Characterized Molecules	Partially Characterized Molecules	0.89	-0.117	0.325	-0.359	0.7197
lyxonate	HMDB0060255	Carbohydrate	Pentose Metabolism	1.781	0.577	0.352	1.639	0.1023
beta-citrylglutamate	NA	Amino Acid	Glutamate Metabolism	0.709	-0.344	0.392	-0.879	0.38
N1-methylinosine	HMDB0002721	Nucleotide	Purine Metabolism, (Hypo)Xanthine/Inosine containing	1.267	0.237	0.426	0.556	0.5788
isovalerylglutamine	NA	Amino Acid	Leucine, Isoleucine and Valine Metabolism	0.918	-0.086	0.391	-0.219	0.8266
tyrosine	HMDB0000158	Amino Acid	Tyrosine Metabolism	1.322	0.279	0.393	0.71	0.478
N-acetylglucosamine/N-acetylgalactosamine	HMDB0000212,HMDB0000215	Carbohydrate	Aminosugar Metabolism	1.509	0.412	0.455	0.904	0.3668
glucuronide of C14H26O4 (1)*	NA	Partially Characterized Molecules	Partially Characterized Molecules	0.909	-0.096	0.235	-0.407	0.6845
N-acetylcarnosine	HMDB0012881	Amino Acid	Histidine Metabolism	0.92	-0.083	0.384	-0.217	0.8286
androstenediol (3beta,17beta) disulfate (2)	HMDB0240313	Lipid	Androgenic Steroids	1.462	0.38	0.295	1.287	0.1992
hydantoin-5-propionate	HMDB0001212	Amino Acid	Histidine Metabolism	1.031	0.03	0.345	0.087	0.9304
glucuronide of C10H18O2 (11)*	NA	Partially Characterized Molecules	Partially Characterized Molecules	1.117	0.111	0.314	0.353	0.7245
2'-O-methyluridine	HMDB0240328	Nucleotide	Pyrimidine Metabolism, Uracil containing	1.23	0.207	0.317	0.652	0.5151
2,3-dimethylsuccinate	NA	Amino Acid	Leucine, Isoleucine and Valine Metabolism	1.041	0.04	0.295	0.135	0.8924
3-hydroxybutyroylglycine**	NA	Lipid	Fatty Acid Metabolism (Acyl Glycine)	0.815	-0.205	0.29	-0.707	0.4799
cis-3,4-methyleneheptanoylglycine	NA	Lipid	Fatty Acid Metabolism (Acyl Glycine)	1.033	0.032	0.323	0.1	0.9201
3-hydroxyoctanoylcarnitine (2)	NA	Lipid	Fatty Acid Metabolism (Acyl Carnitine, Hydroxy)	1.096	0.092	0.279	0.33	0.7419
2-aminoadipate	HMDB0000510	Amino Acid	Lysine Metabolism	1.691	0.525	0.374	1.403	0.1618
N-acetylmethionine	HMDB0011745	Amino Acid	Methionine, Cysteine, SAM and Taurine Metabolism	1.023	0.023	0.334	0.068	0.9457
alpha-tocopherol	HMDB0001893	Cofactors and Vitamins	Tocopherol Metabolism	0.847	-0.166	0.367	-0.451	0.6525
trimethylamine N-oxide	HMDB0000925	Lipid	Phospholipid Metabolism	0.725	-0.321	0.345	-0.929	0.3537
glucuronide of C9H10O4 (1)*	NA	Partially Characterized Molecules	Partially Characterized Molecules	0.979	-0.022	0.198	-0.11	0.9126
dopamine 4-sulfate	HMDB0004148	Amino Acid	Tyrosine Metabolism	1.362	0.309	0.276	1.12	0.2636
tiglylcarnitine (C5:1-DC)	HMDB0002366	Amino Acid	Leucine, Isoleucine and Valine Metabolism	0.734	-0.309	0.444	-0.696	0.4871
N-acetylglucosamine conjugate of C24H38O4 bile acid**	NA	Partially Characterized Molecules	Partially Characterized Molecules	0.738	-0.304	0.291	-1.045	0.297
3-(4-hydroxyphenyl)lactate	HMDB0000755	Amino Acid	Tyrosine Metabolism	1.236	0.212	0.262	0.807	0.4203
glutamine conjugate of C6H10O2 (2)*	NA	Partially Characterized Molecules	Partially Characterized Molecules	0.962	-0.038	0.292	-0.131	0.8958
4-methylhexanoylglycine	NA	Lipid	Fatty Acid Metabolism (Acyl Glycine)	0.721	-0.327	0.28	-1.169	0.2434
3-ureidoisobutyrate	HMDB0002031	Nucleotide	Pyrimidine Metabolism, Uracil containing	0.952	-0.049	0.293	-0.168	0.8666
choline	HMDB0000097	Lipid	Phospholipid Metabolism	1.343	0.295	0.429	0.686	0.493
5-aminovalerate	HMDB0003355	Amino Acid	Lysine Metabolism	0.854	-0.158	0.301	-0.524	0.6009
2-O-methylascorbic acid	HMDB0240294	Cofactors and Vitamins	Ascorbate and Aldarate Metabolism	1.081	0.078	0.416	0.188	0.851
glycine	HMDB0000123	Amino Acid	Glycine, Serine and Threonine Metabolism	0.94	-0.062	0.316	-0.196	0.845
hexanoylcarnitine (C6)	HMDB0000756	Lipid	Fatty Acid Metabolism (Acyl Carnitine, Medium Chain)	1.276	0.244	0.315	0.776	0.4384
2-methylbutyrylcarnitine (C5)	HMDB0000378	Amino Acid	Leucine, Isoleucine and Valine Metabolism	1.515	0.415	0.337	1.232	0.219
indolelactate	HMDB0000671	Amino Acid	Tryptophan Metabolism	0.755	-0.282	0.295	-0.955	0.3406
N-succinyl-leucine	NA	Amino Acid	Leucine, Isoleucine and Valine Metabolism	0.865	-0.145	0.366	-0.395	0.6928
glutamine conjugate of C8H12O4 (1)*	NA	Partially Characterized Molecules	Partially Characterized Molecules	1.197	0.18	0.322	0.559	0.5767
12-dehydrocholate	HMDB00400	Lipid	Secondary Bile Acid Metabolism	0.86	-0.151	0.206	-0.732	0.4646
N-acetylneuraminate	HMDB0000230	Carbohydrate	Aminosugar Metabolism	0.911	-0.093	0.451	-0.206	0.837
hexanoylglutamine	NA	Lipid	Fatty Acid Metabolism (Acyl Glutamine)	0.75	-0.287	0.298	-0.963	0.3363
phosphate	HMDB0001429	Energy	Oxidative Phosphorylation	1.052	0.051	0.413	0.123	0.902
3-phosphoglycerate	HMDB0000807	Carbohydrate	Glycolysis, Gluconeogenesis, and Pyruvate Metabolism	1.069	0.067	0.291	0.229	0.8187
2,3-dihydroxy-3-methylvalerate	HMDB0012140	Amino Acid	Leucine, Isoleucine and Valine Metabolism	1.327	0.283	0.224	1.261	0.2082
N-methyl-GABA	NA	Amino Acid	Glutamate Metabolism	1.303	0.265	0.282	0.939	0.3484
phenylacetylserine	NA	Peptide	Acetylated Peptides	0.788	-0.238	0.309	-0.773	0.4404
glucuronide of C8H14O2 (3)*	NA	Partially Characterized Molecules	Partially Characterized Molecules	1.104	0.099	0.302	0.329	0.7422
S-adenosylhomocysteine (SAH)	HMDB00939	Amino Acid	Methionine, Cysteine, SAM and Taurine Metabolism	0.864	-0.146	0.386	-0.378	0.7054
glucuronide of C10H14O2 (2)*	NA	Partially Characterized Molecules	Partially Characterized Molecules	1.218	0.197	0.252	0.78	0.4358
2,3-dihydroxy-5-methylthio-4-pentenoate (DMTPA)*	HMDB0240388	Amino Acid	Methionine, Cysteine, SAM and Taurine Metabolism	0.846	-0.167	0.416	-0.402	0.6878
cortisol 21-glucuronide	NA	Lipid	Corticosteroids	0.884	-0.123	0.345	-0.357	0.7213
1-methyl-5-imidazoleacetate	HMDB04988	Amino Acid	Histidine Metabolism	1.088	0.084	0.274	0.309	0.7578
gamma-carboxyglutamate	HMDB0041900	Amino Acid	Glutamate Metabolism	0.854	-0.158	0.403	-0.392	0.695
N-delta-acetylornithine	HMDB0003357	Amino Acid	Urea cycle; Arginine and Proline Metabolism	1.378	0.321	0.317	1.012	0.3122
ribitol	HMDB0002917,HMDB0001851,HMDB0000568,HMDB0000508	Carbohydrate	Pentose Metabolism	1.219	0.198	0.398	0.497	0.6193
cholic acid glucuronide	HMDB0002577	Lipid	Primary Bile Acid Metabolism	0.813	-0.207	0.235	-0.881	0.3788
2-aminooctanoate	HMDB0000991	Lipid	Fatty Acid, Amino	1.548	0.437	0.327	1.336	0.1826
pseudouridine	HMDB0000767	Nucleotide	Pyrimidine Metabolism, Uracil containing	0.983	-0.018	0.508	-0.034	0.9725
N-octanoylglutamine	NA	Lipid	Fatty Acid Metabolism (Acyl Glutamine)	0.778	-0.251	0.286	-0.878	0.3807
N-acetyltyrosine	HMDB0000866	Amino Acid	Tyrosine Metabolism	1.239	0.214	0.286	0.747	0.4554
indole-3-carboxylate	HMDB0003320	Amino Acid	Tryptophan Metabolism	0.728	-0.318	0.239	-1.332	0.184
glucose	HMDB0000122	Carbohydrate	Glycolysis, Gluconeogenesis, and Pyruvate Metabolism	1.025	0.025	0.287	0.087	0.9306
isovalerylglycine	HMDB00678	Amino Acid	Leucine, Isoleucine and Valine Metabolism	1.232	0.209	0.347	0.602	0.5479
N6-succinyladenosine	HMDB0000912	Nucleotide	Purine Metabolism, Adenine containing	0.815	-0.204	0.353	-0.58	0.5626
cysteine	HMDB0000574	Amino Acid	Methionine, Cysteine, SAM and Taurine Metabolism	0.977	-0.023	0.435	-0.052	0.9583
tetrahydrocortisone glucuronide (5)	NA	Lipid	Corticosteroids	1.094	0.09	0.369	0.243	0.8081
phenylacetyltaurine	NA	Peptide	Acetylated Peptides	0.958	-0.043	0.285	-0.15	0.881
lactate	HMDB0000190	Carbohydrate	Glycolysis, Gluconeogenesis, and Pyruvate Metabolism	0.988	-0.012	0.297	-0.041	0.9671
2-methylmalonylcarnitine (C4-DC)	HMDB0013133	Lipid	Fatty Acid Metabolism (also BCAA Metabolism)	0.848	-0.165	0.467	-0.353	0.7245
phenylacetylglutamine	HMDB0006344	Peptide	Acetylated Peptides	0.933	-0.07	0.377	-0.185	0.8537
N-acetylputrescine	HMDB0002064	Amino Acid	Polyamine Metabolism	1.365	0.311	0.388	0.803	0.4229
N-acetyltryptophan	HMDB0013713	Amino Acid	Tryptophan Metabolism	0.984	-0.016	0.32	-0.05	0.9604
3-methoxytyrosine	HMDB0001434	Amino Acid	Tyrosine Metabolism	1.23	0.207	0.24	0.863	0.3889
N-formylkynurenine	HMDB01200	Amino Acid	Tryptophan Metabolism	1.162	0.15	0.298	0.504	0.6147
2-hydroxy-3-methylvalerate	HMDB0000317	Amino Acid	Leucine, Isoleucine and Valine Metabolism	0.806	-0.216	0.246	-0.878	0.3809
3'-sialyllactose	HMDB0000825	Carbohydrate	Disaccharides and Oligosaccharides	1.099	0.095	0.322	0.294	0.769
phenylacetylphenylalanine	HMDB0002372	Peptide	Acetylated Peptides	1.175	0.161	0.275	0.586	0.5583
N-acetylvaline	HMDB0011757	Amino Acid	Leucine, Isoleucine and Valine Metabolism	1.654	0.503	0.407	1.238	0.2166
guanine	HMDB0000132	Nucleotide	Purine Metabolism, Guanine containing	0.801	-0.222	0.348	-0.639	0.5235
lactose	HMDB0041627	Carbohydrate	Disaccharides and Oligosaccharides	0.975	-0.026	0.272	-0.094	0.9248
N-acetylkynurenine (2)	HMDB0240342	Amino Acid	Tryptophan Metabolism	1.159	0.148	0.213	0.692	0.4893
pterin	HMDB0000802	Cofactors and Vitamins	Pterin Metabolism	0.872	-0.137	0.378	-0.362	0.7176
N-acetyl-beta-alanine	HMDB0061880	Nucleotide	Pyrimidine Metabolism, Uracil containing	1.887	0.635	0.406	1.564	0.1188
cyclo(pro-sulfo-tyr)*	NA	Peptide	Dipeptide	0.815	-0.204	0.269	-0.761	0.4475
3-sulfo-L-alanine	HMDB0002757	Amino Acid	Methionine, Cysteine, SAM and Taurine Metabolism	1.366	0.312	0.246	1.267	0.2061
4-imidazoleacetate	HMDB0002024	Amino Acid	Histidine Metabolism	1.167	0.155	0.356	0.434	0.6645
N-acetylmethionylphenylalanine	NA	Peptide	Dipeptide	1.203	0.184	0.39	0.473	0.6364
glucuronide of C8H14O2 (4)*	NA	Partially Characterized Molecules	Partially Characterized Molecules	0.946	-0.056	0.267	-0.208	0.8352
imidazole lactate	HMDB0002320	Amino Acid	Histidine Metabolism	1.746	0.557	0.398	1.401	0.1621
trans-3,4-methyleneheptanoylcarnitine	NA	Lipid	Fatty Acid Metabolism (Acyl Carnitine, Monounsaturated)	1.104	0.099	0.296	0.334	0.7385
tryptamine	HMDB0000303	Amino Acid	Tryptophan Metabolism	0.815	-0.204	0.294	-0.694	0.488
leucylhydroxyproline*	HMDB0028930	Peptide	Dipeptide Derivative	1.058	0.056	0.364	0.155	0.8769
dihydrobiopterin	HMDB0000038	Cofactors and Vitamins	Tetrahydrobiopterin Metabolism	1.098	0.094	0.32	0.293	0.7701
N-acetylhistamine	HMDB0013253	Amino Acid	Histidine Metabolism	0.881	-0.127	0.214	-0.59	0.5554
glycerophosphoserine*	NA	Lipid	Phospholipid Metabolism	0.866	-0.143	0.403	-0.356	0.722
3'-a-sialyl-N-acetyllactosamine	HMDB0006581	Carbohydrate	Aminosugar Metabolism	1.065	0.063	0.382	0.165	0.8689
ascorbic acid 3-sulfate*	NA	Cofactors and Vitamins	Ascorbate and Aldarate Metabolism	1.01	0.01	0.361	0.028	0.9774
pregnenetriol disulfate*	NA	Lipid	Pregnenolone Steroids	1.095	0.091	0.292	0.311	0.7558
cysteinylglycine	HMDB0000078	Amino Acid	Glutathione Metabolism	0.847	-0.166	0.341	-0.486	0.6275
N-acetyl-2-aminooctanoate*	HMDB0059745	Lipid	Fatty Acid, Amino	0.961	-0.04	0.314	-0.126	0.8999
glucuronide of C10H18O2 (12)*	NA	Partially Characterized Molecules	Partially Characterized Molecules	0.902	-0.103	0.338	-0.305	0.7607
dimethylmalonic acid	HMDB0002001	Lipid	Fatty Acid, Dicarboxylate	1.332	0.287	0.323	0.889	0.3746
N,N,N-trimethyl-5-aminovalerate	NA	Amino Acid	Lysine Metabolism	1.5	0.405	0.306	1.325	0.1863
3alpha,21-dihydroxy-5beta-pregnane-11,20-dione 21-glucuronide	NA	Lipid	Corticosteroids	0.992	-0.008	0.32	-0.025	0.9802
succinylglutamine	NA	Amino Acid	Glutamate Metabolism	0.927	-0.076	0.404	-0.188	0.8507
methionine sulfone	HMDB0062174	Amino Acid	Methionine, Cysteine, SAM and Taurine Metabolism	1.696	0.528	0.388	1.36	0.1748
1-carboxyethyltyrosine	NA	Amino Acid	Tyrosine Metabolism	1.337	0.291	0.273	1.064	0.2882
N2,N2-dimethylguanosine	HMDB0004824	Nucleotide	Purine Metabolism, Guanine containing	1.203	0.185	0.442	0.419	0.6756
pantoate	HMDB0240389	Cofactors and Vitamins	Pantothenate and CoA Metabolism	1.583	0.459	0.361	1.273	0.2039
1-carboxyethylisoleucine	NA	Amino Acid	Leucine, Isoleucine and Valine Metabolism	1.221	0.2	0.286	0.699	0.4853
6-bromotryptophan	NA	Amino Acid	Tryptophan Metabolism	0.886	-0.121	0.351	-0.345	0.7305
3-hydroxydecanoylcarnitine	HMDB0061636	Lipid	Fatty Acid Metabolism (Acyl Carnitine, Hydroxy)	1.151	0.141	0.287	0.492	0.6232
glucuronide of C16H30O4 (1)*	NA	Partially Characterized Molecules	Partially Characterized Molecules	1.029	0.029	0.217	0.134	0.8935
tigloylglycine	HMDB0000959	Amino Acid	Leucine, Isoleucine and Valine Metabolism	0.689	-0.372	0.35	-1.063	0.2885
chiro-inositol	HMDB0240209	Lipid	Inositol Metabolism	1.029	0.028	0.178	0.159	0.8735
3-hydroxyoctanoylglycine	NA	Lipid	Fatty Acid Metabolism (Acyl Glycine)	0.795	-0.229	0.259	-0.884	0.3775
indoleacetoylcarnitine*	NA	Amino Acid	Tryptophan Metabolism	0.835	-0.18	0.23	-0.784	0.4336
malonate	HMDB0000691	Lipid	Fatty Acid Synthesis	1.672	0.514	0.372	1.381	0.1682
glycoursodeoxycholic acid sulfate (1)	NA	Lipid	Secondary Bile Acid Metabolism	0.684	-0.379	0.225	-1.688	0.0925
isocaproylglutamine	NA	Lipid	Fatty Acid Metabolism (Acyl Glutamine)	1.173	0.16	0.309	0.516	0.6059
vanillactate	HMDB0000913	Amino Acid	Tyrosine Metabolism	0.97	-0.03	0.212	-0.144	0.8857
glycine conjugate of C6H10O2 (2)*	NA	Partially Characterized Molecules	Partially Characterized Molecules	0.904	-0.101	0.324	-0.313	0.7544
1-methylhypoxanthine	HMDB0013141	Nucleotide	Purine Metabolism, (Hypo)Xanthine/Inosine containing	0.958	-0.043	0.277	-0.156	0.8762
taurocyamine	HMDB0003584	Amino Acid	Methionine, Cysteine, SAM and Taurine Metabolism	0.886	-0.121	0.229	-0.528	0.5982
2R,3R-dihydroxybutyrate	HMDB0000498	Lipid	Fatty Acid, Dihydroxy	2.315	0.84	0.447	1.877	0.0616
alpha-CEHC glucuronide*	HMDB0062445	Cofactors and Vitamins	Tocopherol Metabolism	1.352	0.301	0.285	1.058	0.2908
deoxycholic acid 12-sulfate*	NA	Lipid	Secondary Bile Acid Metabolism	0.769	-0.262	0.239	-1.098	0.2732
1-methylhistidine	HMDB0000001	Amino Acid	Histidine Metabolism	1.092	0.088	0.432	0.204	0.8382
N-methyltaurine	NA	Amino Acid	Methionine, Cysteine, SAM and Taurine Metabolism	0.879	-0.129	0.228	-0.565	0.5728
isocitrate	HMDB0001874	Energy	TCA Cycle	0.882	-0.126	0.346	-0.363	0.7167
phenylacetylvaline	NA	Peptide	Acetylated Peptides	0.887	-0.12	0.301	-0.397	0.6914
glutamine conjugate of C8H12O2 (3)*	NA	Partially Characterized Molecules	Partially Characterized Molecules	0.68	-0.386	0.261	-1.478	0.1405
3-hydroxysuberate	HMDB0000325	Lipid	Fatty Acid, Monohydroxy	0.882	-0.126	0.265	-0.474	0.6355
guanidinosuccinate	HMDB0003157	Amino Acid	Guanidino and Acetamido Metabolism	0.699	-0.359	0.389	-0.921	0.3576
neopterin	HMDB0000838,HMDB0000845	Cofactors and Vitamins	Pterin Metabolism	0.79	-0.236	0.379	-0.623	0.5341
1-methylhistamine	HMDB0000898	Amino Acid	Histidine Metabolism	1.133	0.125	0.36	0.347	0.7292
gamma-glutamylvaline	HMDB0011172	Peptide	Gamma-glutamyl Amino Acid	1.042	0.041	0.433	0.095	0.9248
chenodeoxycholic acid sulfate (2)	NA	Lipid	Primary Bile Acid Metabolism	0.965	-0.035	0.217	-0.162	0.8712
N,N-dimethylalanine	NA	Amino Acid	Alanine and Aspartate Metabolism	0.902	-0.103	0.282	-0.364	0.7158
N6,N6-dimethyllysine	HMDB0013287	Amino Acid	Lysine Metabolism	0.554	-0.591	0.341	-1.735	0.0839
phenethylamine	HMDB0012275	Amino Acid	Phenylalanine Metabolism	1.145	0.135	0.267	0.508	0.6119
3-hydroxyhexanoylcarnitine (1)	NA	Lipid	Fatty Acid Metabolism (Acyl Carnitine, Hydroxy)	0.894	-0.112	0.384	-0.291	0.7712
deoxycholic acid glucuronide	NA	Lipid	Secondary Bile Acid Metabolism	0.792	-0.233	0.23	-1.016	0.3104
xanthopterin	NA	Cofactors and Vitamins	Pterin Metabolism	0.939	-0.063	0.353	-0.178	0.8592
S-methylcysteine	HMDB0002108	Amino Acid	Methionine, Cysteine, SAM and Taurine Metabolism	0.979	-0.022	0.238	-0.091	0.9277
N6-carboxyethyllysine	NA	Amino Acid	Lysine Metabolism	0.981	-0.02	0.31	-0.063	0.9496
acisoga	HMDB0061384	Amino Acid	Polyamine Metabolism	0.932	-0.07	0.345	-0.204	0.8387
N-octanoylglycine	HMDB0000832	Lipid	Fatty Acid Metabolism (Acyl Glycine)	1.109	0.104	0.262	0.396	0.6924
3-carboxy-4-methyl-5-pentyl-2-furanpropionate (3-CMPFP)**	HMDB0061643	Lipid	Fatty Acid, Dicarboxylate	1.088	0.085	0.227	0.374	0.7088
carnosine	HMDB0000033	Amino Acid	Histidine Metabolism	1.017	0.016	0.305	0.054	0.9569
taurocholenate sulfate*	NA	Lipid	Secondary Bile Acid Metabolism	0.824	-0.194	0.279	-0.696	0.4869
glucuronide of C14H22O4 (3)*	NA	Partially Characterized Molecules	Partially Characterized Molecules	0.935	-0.067	0.275	-0.244	0.8075
creatinine	HMDB0000562	Amino Acid	Creatine Metabolism	0.757	-0.278	0.493	-0.565	0.5728
N6-methyladenosine	HMDB0004044	Nucleotide	Purine Metabolism, Adenine containing	1.087	0.083	0.23	0.364	0.7165
undecenoylcarnitine (C11:1)	NA	Lipid	Fatty Acid Metabolism (Acyl Carnitine, Monounsaturated)	1.203	0.185	0.287	0.645	0.5196
N1-methyladenosine	HMDB0003331	Nucleotide	Purine Metabolism, Adenine containing	1.317	0.276	0.388	0.711	0.4775
bilirubin degradation product, C16H18N2O5 (4)**	NA	Partially Characterized Molecules	Partially Characterized Molecules	0.796	-0.229	0.321	-0.713	0.4766
glucuronide of C10H18O2 (9)*	NA	Partially Characterized Molecules	Partially Characterized Molecules	1.331	0.286	0.249	1.146	0.2527
kynurenine	HMDB0000684	Amino Acid	Tryptophan Metabolism	1.159	0.148	0.3	0.492	0.6234
3-indoxyl sulfate	HMDB0000682	Amino Acid	Tryptophan Metabolism	1.077	0.074	0.335	0.221	0.8255
decanoylcarnitine (C10)	HMDB0000651	Lipid	Fatty Acid Metabolism (Acyl Carnitine, Medium Chain)	0.87	-0.139	0.293	-0.476	0.6346
phenylalanylglycine	HMDB0028995	Peptide	Dipeptide	1.141	0.132	0.362	0.365	0.7155
phenylacetyl-beta-alanine	NA	Peptide	Acetylated Peptides	1.088	0.085	0.231	0.367	0.7142
2-hydroxybutyrate/2-hydroxyisobutyrate	HMDB0000729,HMDB00008	Amino Acid	Glutathione Metabolism	0.846	-0.167	0.369	-0.453	0.6512
glucuronide of C12H20O3 (5)*	NA	Partially Characterized Molecules	Partially Characterized Molecules	0.921	-0.082	0.255	-0.322	0.7477
2-butenoylglycine	NA	Lipid	Fatty Acid Metabolism (Acyl Glycine)	1.007	0.007	0.311	0.021	0.9833
glucuronide of C12H22O3 (1)*	NA	Partially Characterized Molecules	Partially Characterized Molecules	0.978	-0.022	0.265	-0.083	0.9337
glucuronide of C10H18O2 (8)*	NA	Partially Characterized Molecules	Partially Characterized Molecules	1.032	0.031	0.179	0.173	0.8626
aconitate [cis or trans]	HMDB0000958,HMDB000072	Energy	TCA Cycle	1.047	0.046	0.462	0.1	0.9206
serine	HMDB0000187	Amino Acid	Glycine, Serine and Threonine Metabolism	1.385	0.326	0.396	0.822	0.4119
arginine	HMDB0000517	Amino Acid	Urea cycle; Arginine and Proline Metabolism	1.207	0.188	0.321	0.586	0.5583
5-methylthioribose**	HMDB0001087	Amino Acid	Methionine, Cysteine, SAM and Taurine Metabolism	0.954	-0.047	0.449	-0.104	0.917
suberylglycine	HMDB0000953	Lipid	Fatty Acid Metabolism (Acyl Glycine)	0.792	-0.234	0.284	-0.823	0.4112
N-acetylglutamate	HMDB0001138	Amino Acid	Glutamate Metabolism	1.276	0.244	0.406	0.6	0.5492
histidine	HMDB0000177	Amino Acid	Histidine Metabolism	1.174	0.16	0.367	0.437	0.6624
m-tyramine sulfate	NA	Amino Acid	Tyrosine Metabolism	0.843	-0.171	0.252	-0.677	0.4988
1-stearoyl-2-arachidonoyl-GPE (18:0/20:4)	HMDB0009003	Lipid	Phosphatidylethanolamine (PE)	1.014	0.014	0.273	0.05	0.9599
malate	HMDB0031518,HMDB0000156,HMDB0000744	Energy	TCA Cycle	0.997	-0.003	0.307	-0.011	0.991
methylurea	NA	Amino Acid	Urea cycle; Arginine and Proline Metabolism	1.564	0.447	0.3	1.491	0.1371
homovanillate sulfate	HMDB11719	Amino Acid	Tyrosine Metabolism	0.908	-0.096	0.258	-0.374	0.7089
4-hydroxycinnamate sulfate	NA	Amino Acid	Tyrosine Metabolism	1.43	0.358	0.268	1.337	0.1823
taurodeoxycholic acid 3-sulfate	NA	Lipid	Secondary Bile Acid Metabolism	0.874	-0.135	0.257	-0.524	0.6009
isobutyrylglycine	HMDB0000730	Amino Acid	Leucine, Isoleucine and Valine Metabolism	1.34	0.293	0.331	0.885	0.3771
valine	HMDB0000883	Amino Acid	Leucine, Isoleucine and Valine Metabolism	1.366	0.312	0.423	0.738	0.4612
2-aminoheptanoate	HMDB0094649	Lipid	Fatty Acid, Amino	1.303	0.264	0.298	0.886	0.3763
5-hydroxypicolinic acid	NA	Amino Acid	Tryptophan Metabolism	0.936	-0.066	0.278	-0.238	0.8121
3-ureidopropionate	HMDB0000026	Nucleotide	Pyrimidine Metabolism, Uracil containing	1.167	0.154	0.35	0.441	0.6592
N-acetyl-1-methylhistidine*	HMDB0240340	Amino Acid	Histidine Metabolism	0.978	-0.022	0.322	-0.068	0.9458
deoxycholate	HMDB0000626	Lipid	Secondary Bile Acid Metabolism	1.048	0.047	0.219	0.213	0.8318
1-(1-enyl-palmitoyl)-2-arachidonoyl-GPE (P-16:0/20:4)*	HMDB0011352	Lipid	Plasmalogen	1.062	0.06	0.275	0.219	0.827
glutamine conjugate of C7H12O2*	NA	Partially Characterized Molecules	Partially Characterized Molecules	0.579	-0.547	0.342	-1.597	0.1114
octanoylcarnitine (C8)	HMDB0000791	Lipid	Fatty Acid Metabolism (Acyl Carnitine, Medium Chain)	1.321	0.279	0.26	1.07	0.2854
delta-CEHC	NA	Cofactors and Vitamins	Tocopherol Metabolism	1.317	0.276	0.298	0.925	0.3559
heptanoyl glycine	HMDB0013010	Lipid	Fatty Acid Metabolism (Acyl Glycine)	0.971	-0.03	0.283	-0.105	0.9165
hexanoylglycine	HMDB0000701	Lipid	Fatty Acid Metabolism (Acyl Glycine)	0.889	-0.118	0.27	-0.437	0.6622
trans-2-hexenoylglycine	NA	Lipid	Fatty Acid Metabolism (Acyl Glycine)	0.812	-0.208	0.27	-0.772	0.4407
trans-3,4-methyleneheptanoylglycine	NA	Lipid	Fatty Acid Metabolism (Acyl Glycine)	0.845	-0.168	0.334	-0.504	0.6147
homocitrate	HMDB0003518	Energy	TCA Cycle	1.247	0.221	0.379	0.582	0.5613
glucuronide of C8H16O2 (2)*	HMDB0010347	Partially Characterized Molecules	Partially Characterized Molecules	1.153	0.142	0.234	0.608	0.5435
kynurenate	HMDB0000715	Amino Acid	Tryptophan Metabolism	1.222	0.2	0.426	0.471	0.6379
glucuronide of C8H18O2 (1)*	NA	Partially Characterized Molecules	Partially Characterized Molecules	1.131	0.123	0.215	0.571	0.5685
indolepropionylglycine	NA	Amino Acid	Tryptophan Metabolism	1.181	0.166	0.259	0.641	0.5221
ethylmalonate	HMDB0000622	Amino Acid	Leucine, Isoleucine and Valine Metabolism	1.29	0.255	0.341	0.745	0.4566
N-acetylalanine	HMDB0000766	Amino Acid	Alanine and Aspartate Metabolism	0.617	-0.482	0.33	-1.463	0.1445
taurine	HMDB0000251	Amino Acid	Methionine, Cysteine, SAM and Taurine Metabolism	0.784	-0.243	0.343	-0.709	0.4787
biopterin	HMDB0000468	Cofactors and Vitamins	Tetrahydrobiopterin Metabolism	0.624	-0.472	0.364	-1.296	0.1959
3-methylglutarate/2-methylglutarate	HMDB0000422,HMDB0000752	Lipid	Fatty Acid, Dicarboxylate	0.758	-0.277	0.333	-0.832	0.406
adenosine	HMDB0000050	Nucleotide	Purine Metabolism, Adenine containing	0.951	-0.05	0.357	-0.141	0.8879
5-hydroxylysine	HMDB0000450	Amino Acid	Lysine Metabolism	1.191	0.175	0.288	0.607	0.5442
guanosine-3',5'-cyclic monophosphate (cGMP)	HMDB0001314	Nucleotide	Purine Metabolism, Guanine containing	0.785	-0.242	0.359	-0.674	0.5007
4-guanidinobutanoate	HMDB0003464	Amino Acid	Guanidino and Acetamido Metabolism	1.243	0.218	0.301	0.723	0.4702
cortisone	HMDB0002802	Lipid	Corticosteroids	1.15	0.14	0.388	0.359	0.7197
glutamine conjugate of C8H12O2 (1)*	NA	Partially Characterized Molecules	Partially Characterized Molecules	0.954	-0.047	0.377	-0.124	0.9012
3-hydroxy-3-methylglutarate	HMDB0000355	Lipid	Mevalonate Metabolism	0.867	-0.143	0.448	-0.319	0.7499
1-carboxyethylhistidine	NA	Amino Acid	Histidine Metabolism	1.336	0.29	0.313	0.925	0.3557
glycodeoxycholate 3-sulfate	NA	Lipid	Secondary Bile Acid Metabolism	0.82	-0.199	0.248	-0.802	0.4232
glutarate (C5-DC)	HMDB0000661	Lipid	Fatty Acid, Dicarboxylate	1.191	0.174	0.337	0.518	0.6051
butenoylcarnitine (C4:1)	NA	Lipid	Fatty Acid Metabolism (Acyl Carnitine, Monounsaturated)	0.922	-0.081	0.418	-0.193	0.8471
gamma-CEHC taurine*	NA	Cofactors and Vitamins	Tocopherol Metabolism	1.175	0.161	0.315	0.513	0.6082
glycocholate glucuronide (1)	NA	Lipid	Primary Bile Acid Metabolism	1.045	0.044	0.243	0.183	0.8548
3-methylglutarylcarnitine (2)	HMDB0000552	Amino Acid	Leucine, Isoleucine and Valine Metabolism	0.835	-0.18	0.308	-0.584	0.5595
putrescine	HMDB0001414	Amino Acid	Polyamine Metabolism	1.001	0.001	0.244	0.003	0.9976
quinolinate	HMDB0000232	Cofactors and Vitamins	Nicotinate and Nicotinamide Metabolism	0.99	-0.01	0.369	-0.026	0.9794
5-hydroxyhexanoate	HMDB0000409,HMDB0000525	Lipid	Fatty Acid, Monohydroxy	1.116	0.11	0.286	0.385	0.7005
2'-O-methylcytidine	NA	Nucleotide	Pyrimidine Metabolism, Cytidine containing	1.321	0.279	0.419	0.666	0.506
cyclo(pro-hydroxypro)*	NA	Peptide	Dipeptide	1.149	0.139	0.33	0.422	0.6737
N1-Methyl-2-pyridone-5-carboxamide	HMDB0004193	Cofactors and Vitamins	Nicotinate and Nicotinamide Metabolism	1.403	0.339	0.396	0.856	0.3927
tetrahydrocorticosterone glucuronide	NA	Lipid	Corticosteroids	1.03	0.03	0.309	0.096	0.9238
glutamine_degradant*	NA	Partially Characterized Molecules	Partially Characterized Molecules	1.124	0.117	0.412	0.284	0.7767
betaine	HMDB0000043	Amino Acid	Glycine, Serine and Threonine Metabolism	1.292	0.256	0.33	0.777	0.4381
N-carbamoylvaline	NA	Amino Acid	Leucine, Isoleucine and Valine Metabolism	1.199	0.182	0.38	0.478	0.6333
phenylalanine	HMDB0000159	Amino Acid	Phenylalanine Metabolism	1.832	0.605	0.418	1.447	0.149
glycerate	HMDB0000139,HMDB0006372	Carbohydrate	Glycolysis, Gluconeogenesis, and Pyruvate Metabolism	1.228	0.205	0.302	0.681	0.4966
imidazole propionate	HMDB0002271	Amino Acid	Histidine Metabolism	0.716	-0.335	0.261	-1.28	0.2014
hydroxyasparagine**	HMDB32332	Amino Acid	Alanine and Aspartate Metabolism	1.146	0.137	0.465	0.294	0.7691
N6-methyllysine	HMDB0002038	Amino Acid	Lysine Metabolism	0.862	-0.149	0.227	-0.655	0.5133
glucuronide of C10H18O2 (10)*	NA	Partially Characterized Molecules	Partially Characterized Molecules	1.565	0.448	0.306	1.465	0.144
3-(3-amino-3-carboxypropyl)uridine*	NA	Nucleotide	Pyrimidine Metabolism, Uracil containing	1.04	0.039	0.424	0.093	0.926
glutamine conjugate of C6H10O2 (1)*	NA	Partially Characterized Molecules	Partially Characterized Molecules	0.676	-0.392	0.375	-1.045	0.2968
nicotinamide N-oxide	HMDB0002730	Cofactors and Vitamins	Nicotinate and Nicotinamide Metabolism	0.989	-0.011	0.301	-0.036	0.9713
citramalate	HMDB0000426	Amino Acid	Glutamate Metabolism	1.243	0.217	0.343	0.634	0.5266
4-ureidobutyrate	NA	Nucleotide	Pyrimidine Metabolism, Uracil containing	1.317	0.276	0.355	0.776	0.4386
N-acetyl-aspartyl-glutamate (NAAG)	HMDB0001067	Amino Acid	Glutamate Metabolism	1.053	0.051	0.422	0.122	0.9033
lanthionine	NA	Amino Acid	Methionine, Cysteine, SAM and Taurine Metabolism	0.955	-0.046	0.366	-0.125	0.9008
7-hydroxyindole sulfate	NA	Amino Acid	Tryptophan Metabolism	0.978	-0.023	0.282	-0.08	0.936
arabitol/xylitol	HMDB0001851,HMDB0000568,HMDB0002917	Carbohydrate	Pentose Metabolism	0.973	-0.027	0.419	-0.065	0.948
maleate	HMDB0000176	Lipid	Fatty Acid, Dicarboxylate	0.891	-0.116	0.309	-0.374	0.7085
valylleucine	HMDB0029131	Peptide	Dipeptide	0.845	-0.168	0.307	-0.548	0.5842
isoleucylhydroxyproline*	HMDB0028908	Peptide	Dipeptide Derivative	1.639	0.494	0.378	1.308	0.192
sedoheptulose-7-phosphate	HMDB0001068	Carbohydrate	Pentose Phosphate Pathway	1.122	0.115	0.277	0.414	0.6791
isovalerylcarnitine (C5)	HMDB0000688	Amino Acid	Leucine, Isoleucine and Valine Metabolism	1.162	0.15	0.258	0.581	0.5618
4-hydroxyphenylacetate	HMDB0000020	Amino Acid	Phenylalanine Metabolism	0.942	-0.059	0.291	-0.204	0.8389
N-carbamoylalanine	NA	Amino Acid	Alanine and Aspartate Metabolism	0.808	-0.213	0.356	-0.6	0.5489
2,3-dihydroxy-2-methylbutyrate	HMDB0029576	Amino Acid	Leucine, Isoleucine and Valine Metabolism	1.503	0.407	0.291	1.398	0.1631
cortolone glucuronide (1)	NA	Lipid	Corticosteroids	1.237	0.212	0.382	0.556	0.5785
xanthurenate	HMDB0000881	Amino Acid	Tryptophan Metabolism	1.408	0.343	0.347	0.988	0.3242
cyclo(his-pro)	HMDB0002053	Peptide	Dipeptide	1.018	0.018	0.378	0.048	0.9619
uric acid ribonucleoside*	HMDB0029920	Nucleotide	Purine Metabolism, (Hypo)Xanthine/Inosine containing	0.938	-0.064	0.352	-0.182	0.8556
m-tyramine	HMDB0004989	Amino Acid	Tyrosine Metabolism	0.759	-0.275	0.364	-0.757	0.4497
N2-acetyl,N6-methyllysine	NA	Amino Acid	Lysine Metabolism	0.763	-0.271	0.248	-1.091	0.2761
2-octenoylglutamine	NA	Lipid	Fatty Acid Metabolism (Acyl Glutamine)	0.726	-0.32	0.301	-1.064	0.2883
glycochenodeoxycholate 3-sulfate	HMDB0002409,HMDB0002496,HMDB0002497	Lipid	Primary Bile Acid Metabolism	0.952	-0.05	0.26	-0.191	0.8483
galactonate	HMDB0000565	Carbohydrate	Fructose, Mannose and Galactose Metabolism	1.075	0.072	0.245	0.296	0.7676
1-(1-enyl-stearoyl)-2-arachidonoyl-GPE (P-18:0/20:4)*	HMDB0005779	Lipid	Plasmalogen	1.042	0.041	0.252	0.162	0.8713
urate	HMDB0000289	Nucleotide	Purine Metabolism, (Hypo)Xanthine/Inosine containing	1.124	0.117	0.458	0.255	0.7993
glutamine	HMDB0000641	Amino Acid	Glutamate Metabolism	1.408	0.342	0.382	0.896	0.3711
1-methylguanine	HMDB0003282	Nucleotide	Purine Metabolism, Guanine containing	0.894	-0.112	0.295	-0.381	0.7036
beta-hydroxyisovaleroylcarnitine	NA	Amino Acid	Leucine, Isoleucine and Valine Metabolism	0.789	-0.237	0.451	-0.525	0.5997
carnitine of C10H14O2 (1)*	NA	Partially Characterized Molecules	Partially Characterized Molecules	1.226	0.204	0.31	0.657	0.5114
3-methylglutaconate	HMDB0000522	Amino Acid	Leucine, Isoleucine and Valine Metabolism	0.828	-0.189	0.376	-0.504	0.6149
glycine conjugate of C10H14O2 (1)*	NA	Partially Characterized Molecules	Partially Characterized Molecules	0.978	-0.022	0.34	-0.065	0.9482
N-acetylglucosaminylasparagine	HMDB0000489	Carbohydrate	Aminosugar Metabolism	1.221	0.2	0.412	0.485	0.6282
dehydroandrosterone glucuronide	NA	Lipid	Androgenic Steroids	1.085	0.082	0.339	0.24	0.8101
thiamin (Vitamin B1)	HMDB0000235	Cofactors and Vitamins	Thiamine Metabolism	1.647	0.499	0.28	1.785	0.0753
3-hydroxyadipate	HMDB0000345	Lipid	Fatty Acid, Dicarboxylate	0.707	-0.346	0.377	-0.918	0.3593
3-hydroxykynurenine	HMDB0000732	Amino Acid	Tryptophan Metabolism	1.09	0.086	0.238	0.364	0.7161
taurochenodeoxycholic acid 3-sulfate	HMDB0002486	Lipid	Secondary Bile Acid Metabolism	0.948	-0.053	0.245	-0.216	0.8289
11-dehydrocorticosterone sulfate	NA	Lipid	Corticosteroids	1.078	0.075	0.271	0.277	0.782
fucose	HMDB0000174,HMDB0029196	Carbohydrate	Aminosugar Metabolism	0.991	-0.009	0.323	-0.028	0.9775
lithocholate sulfate (1)	NA	Lipid	Secondary Bile Acid Metabolism	0.871	-0.139	0.236	-0.588	0.5569
tetrahydrocortisol glucuronide	NA	Lipid	Corticosteroids	1.065	0.063	0.354	0.178	0.8589
threonate	HMDB0062620,HMDB0000943	Cofactors and Vitamins	Ascorbate and Aldarate Metabolism	1.169	0.156	0.407	0.384	0.7015
GlcNAc sulfate conjugate of C21H34O2 steroid**	NA	Partially Characterized Molecules	Partially Characterized Molecules	1.157	0.146	0.287	0.508	0.612
gulonate*	HMDB0003290	Cofactors and Vitamins	Ascorbate and Aldarate Metabolism	1.203	0.185	0.378	0.489	0.6249
tetrahydrocortisone	HMDB0000903	Lipid	Corticosteroids	1.032	0.031	0.275	0.114	0.9094
cortisol	HMDB0000063	Lipid	Corticosteroids	1.042	0.041	0.283	0.144	0.8853
3-hydroxy-2-ethylpropionate	HMDB0000396	Amino Acid	Leucine, Isoleucine and Valine Metabolism	1.32	0.278	0.317	0.875	0.3825
N-acetylaspartate (NAA)	HMDB0000812	Amino Acid	Alanine and Aspartate Metabolism	1.632	0.49	0.438	1.118	0.2645
aspartate	HMDB0000191	Amino Acid	Alanine and Aspartate Metabolism	1.33	0.285	0.332	0.859	0.3908
3,4-dihydroxyphenylacetate	HMDB0001336	Amino Acid	Tyrosine Metabolism	1.196	0.179	0.293	0.611	0.5414
ribonate	HMDB0000867	Carbohydrate	Pentose Metabolism	1.193	0.176	0.404	0.437	0.6623
glycerol	HMDB0000131	Lipid	Glycerolipid Metabolism	1.085	0.081	0.293	0.278	0.7815
5-oxoproline	HMDB0000267	Amino Acid	Glutathione Metabolism	0.926	-0.076	0.317	-0.242	0.8093
cortolone glucuronide (2)	HMDB0010320	Lipid	Corticosteroids	1.302	0.264	0.379	0.697	0.4861
glucuronide of C10H18O2 (7)*	NA	Partially Characterized Molecules	Partially Characterized Molecules	1.011	0.011	0.209	0.051	0.9591
5-methylthioadenosine (MTA)	HMDB0001173	Amino Acid	Polyamine Metabolism	1.003	0.003	0.272	0.011	0.9913
phenylacetylglycine	HMDB0000821	Peptide	Acetylated Peptides	1.014	0.014	0.271	0.05	0.9601
argininate*	HMDB0003148	Amino Acid	Urea cycle; Arginine and Proline Metabolism	1.198	0.181	0.409	0.441	0.6592
N-acetylproline	HMDB0094701	Amino Acid	Urea cycle; Arginine and Proline Metabolism	1.342	0.294	0.336	0.876	0.3815
carboxymethylarginine	HMDB39111	Amino Acid	Urea cycle; Arginine and Proline Metabolism	1.1	0.095	0.343	0.277	0.782
leucine	HMDB0000687	Amino Acid	Leucine, Isoleucine and Valine Metabolism	1.338	0.291	0.405	0.719	0.4727
riboflavin (Vitamin B2)	HMDB0000244	Cofactors and Vitamins	Riboflavin Metabolism	1.394	0.332	0.278	1.195	0.233
oxalate (ethanedioate)	HMDB0002329	Cofactors and Vitamins	Ascorbate and Aldarate Metabolism	0.895	-0.111	0.314	-0.354	0.7232
cis-3,4-methyleneheptanoylcarnitine	NA	Lipid	Fatty Acid Metabolism (Acyl Carnitine, Medium Chain)	1.07	0.068	0.311	0.218	0.8274
trans-urocanate	HMDB0000301	Amino Acid	Histidine Metabolism	1.192	0.176	0.392	0.448	0.6544
proline	HMDB0000162,HMDB0003411	Amino Acid	Urea cycle; Arginine and Proline Metabolism	1.499	0.405	0.322	1.257	0.2097
1-carboxyethylvaline	NA	Amino Acid	Leucine, Isoleucine and Valine Metabolism	1.177	0.163	0.354	0.462	0.6446
5-hydroxymethyl-2-furoic acid	HMDB0002432	Amino Acid	Tyrosine Metabolism	0.991	-0.009	0.219	-0.041	0.967
C-glycosyltryptophan	HMDB0240296	Amino Acid	Tryptophan Metabolism	1.118	0.112	0.433	0.258	0.7964
(N(1) + N(8))-acetylspermidine	HMDB0002189,HMDB0001276	Amino Acid	Polyamine Metabolism	0.852	-0.16	0.362	-0.443	0.6581
6'-sialyllactose	HMDB0006569	Carbohydrate	Disaccharides and Oligosaccharides	1.108	0.103	0.284	0.363	0.717
N-acetylisoleucine	HMDB0061684	Amino Acid	Leucine, Isoleucine and Valine Metabolism	1.256	0.228	0.386	0.591	0.5548
glycine conjugate of C6H10O2 (1)*	NA	Partially Characterized Molecules	Partially Characterized Molecules	1.003	0.003	0.275	0.012	0.9908
3-hydroxyproline	HMDB0002113	Amino Acid	Urea cycle; Arginine and Proline Metabolism	1.512	0.413	0.294	1.406	0.1609
epiandrosterone glucuronide	NA	Lipid	Androgenic Steroids	1.245	0.219	0.347	0.632	0.5277
glucuronide of C19H28O4 (1)*	NA	Partially Characterized Molecules	Partially Characterized Molecules	1.06	0.058	0.203	0.286	0.7747
5-(galactosylhydroxy)-L-lysine	NA	Amino Acid	Lysine Metabolism	0.998	-0.002	0.339	-0.007	0.9943
ribulose/xylulose	HMDB0000621,HMDB0000751,HMDB0001644,HMDB0003371	Carbohydrate	Pentose Metabolism	1.154	0.143	0.242	0.591	0.5553
mevalonolactone	HMDB0006024	Lipid	Mevalonate Metabolism	0.905	-0.099	0.359	-0.277	0.7819
vanillylmandelate (VMA)	HMDB0000291	Amino Acid	Tyrosine Metabolism	0.987	-0.014	0.418	-0.032	0.9742
N-formylmethionine	HMDB0001015	Amino Acid	Methionine, Cysteine, SAM and Taurine Metabolism	1.078	0.075	0.316	0.237	0.8129
4-acetamidobutanoate	HMDB0003681	Amino Acid	Polyamine Metabolism	1.167	0.154	0.396	0.389	0.6976
mesaconate (methylfumarate)	HMDB0000749	Energy	TCA Cycle	1.061	0.059	0.345	0.172	0.8637
7,8-dihydroneopterin	HMDB0002275	Cofactors and Vitamins	Pterin Metabolism	1.13	0.122	0.31	0.394	0.6942
arabonate/xylonate	HMDB0000539	Carbohydrate	Pentose Metabolism	1.679	0.518	0.411	1.262	0.2081
3-amino-2-piperidone	HMDB0000323	Amino Acid	Urea cycle; Arginine and Proline Metabolism	0.883	-0.125	0.382	-0.326	0.7444
phenylalanylhydroxyproline*	HMDB0011176	Peptide	Dipeptide	1.051	0.049	0.365	0.135	0.8924
methionine sulfoxide	HMDB0002005	Amino Acid	Methionine, Cysteine, SAM and Taurine Metabolism	1.581	0.458	0.349	1.311	0.1908
N2-acetyl,N6,N6-dimethyllysine	NA	Amino Acid	Lysine Metabolism	0.762	-0.272	0.267	-1.021	0.3083
cholate	HMDB0000619	Lipid	Primary Bile Acid Metabolism	1.057	0.056	0.191	0.291	0.771
dimethylarginine (SDMA + ADMA)	HMDB0003334,HMDB0001539	Amino Acid	Urea cycle; Arginine and Proline Metabolism	1.068	0.066	0.521	0.126	0.8999
8-methoxykynurenate	HMDB0060426	Amino Acid	Tryptophan Metabolism	1.141	0.132	0.336	0.391	0.6961
isocitric lactone	NA	Energy	TCA Cycle	1.149	0.139	0.35	0.398	0.691
2-oxoarginine*	HMDB0004225	Amino Acid	Urea cycle; Arginine and Proline Metabolism	1.309	0.269	0.351	0.768	0.4433
glucuronide of C8H18O2 (2)*	NA	Partially Characterized Molecules	Partially Characterized Molecules	1.125	0.117	0.215	0.546	0.5855
dehydroepiandrosterone glucuronide	HMDB0010348	Lipid	Androgenic Steroids	1.052	0.05	0.282	0.178	0.8588
glycoursodeoxycholate	HMDB0000708	Lipid	Secondary Bile Acid Metabolism	0.882	-0.125	0.219	-0.573	0.567
pro-hydroxy-pro	HMDB0006695	Amino Acid	Urea cycle; Arginine and Proline Metabolism	1.137	0.129	0.347	0.371	0.7112
1-carboxyethylphenylalanine	NA	Amino Acid	Phenylalanine Metabolism	1.488	0.397	0.32	1.244	0.2147
tricarballylate	HMDB0031193	Energy	TCA Cycle	1.077	0.074	0.248	0.297	0.7664
N,N-dimethyl-pro-pro	NA	Peptide	Modified Peptides	0.892	-0.114	0.502	-0.227	0.8202
N-acetylserine	HMDB0002931	Amino Acid	Glycine, Serine and Threonine Metabolism	0.657	-0.42	0.367	-1.144	0.2538
nicotinamide	HMDB0001406	Cofactors and Vitamins	Nicotinate and Nicotinamide Metabolism	1.103	0.098	0.37	0.265	0.7911
lactodifucotetraose	NA	Carbohydrate	Disaccharides and Oligosaccharides	1.43	0.357	0.314	1.137	0.2564
N-acetyltaurine	HMDB0240253	Amino Acid	Methionine, Cysteine, SAM and Taurine Metabolism	0.765	-0.267	0.406	-0.659	0.5104
gamma-glutamylglutamine	HMDB0011738	Peptide	Gamma-glutamyl Amino Acid	1.174	0.16	0.255	0.627	0.531
5-methyluridine (ribothymidine)	HMDB0000884	Nucleotide	Pyrimidine Metabolism, Uracil containing	1.526	0.422	0.332	1.271	0.2048
5,6-dihydrouracil	HMDB0000076	Nucleotide	Pyrimidine Metabolism, Uracil containing	1.246	0.22	0.413	0.534	0.594
